# Supplementary material for: Network neighborhood operates as a drug repositioning method for cancer treatment
Source: PeerJ. 2023 Jul 10;11:e15624. doi: 10.7717/peerj.15624 (PMC10340098; doi:10.7717/peerj.15624)
Supplement: Supplemental Information 5 — The predictions of MNBDR are compared with three network metrics implemented in the current model. [file peerj-11-15624-s005.xlsx]

## Sheet: Melanoma
MNBDR		Adamic-Adar-2		Page Rank-2		Neighborhood Scoring
Drug	Score	Drug	Combined.AUC	Drug	Combined.AUC	Drug	Combined.AUC
Bortezomib	96.508	Dasatinib	0.8636220	vorinostat	0.75117694	Paclitaxel	0.7841135
camptothecin	61.0809	sulforaphane	0.7725867	cytarabine	0.74104718	imexon	0.7529220
amonafide	54.8601	avagacestat	0.7650106	MK-1775	0.73359310	sulforaphane	0.7412381
afatinib	54.6216	Tivozanib	0.7496268	navitoclax	0.70832867	vorinostat	0.7045413
tacedinaline	53.141	Pevonedistat	0.7480881	Tivozanib	0.70466861	NVP-BHG712	0.6887982
SN-38	49.0151	ZM-447439	0.7414764	amonafide	0.69685818	RAF-265	0.6796604
BMS-345541	48.3424	betulinic-acid	0.7395267	Dinaciclib	0.69511444	PI-103	0.6794536
vorinostat	44.791	elesclomol	0.7176303	TPCA-1	0.69495506	BVD-523	0.6665900
doxorubicin	43.6113	navitoclax	0.7172150	SN-38	0.69196002	Tivozanib	0.6620166
gemcitabine	43.3147	trametinib	0.7157234	Venetoclax	0.68694375	Foretinib	0.6581623
ganetespib	41.5223	vorinostat	0.7091246	Pevonedistat	0.68628745	PF-562271	0.6580337
podophyllotoxin	40.8597	navitoclax	0.7003486	tanespimycin	0.68474403	cytarabine	0.6550916
Pelitinib	37.2788	chrysin	0.6927356	sulforaphane	0.67975902	cytarabine	0.6520525
selumetinib	37.1722	cytarabine	0.6914992	Nelarabine	0.67500234	OSI-930	0.6432995
Dinaciclib	36.0062	CHIR-99021	0.6908524	Alisertib	0.67258460	entinostat	0.6420208
Paclitaxel	35.6363	Linifanib	0.6892883	unc-1215	0.66976161	SN-38	0.6407364
Amuvatinib	35.1914	AZD-7762	0.6886527	etoposide	0.66877306	NVP-BEZ235	0.6406117
Alisertib	34.1066	OSI-930	0.6885040	NVP-BEZ235	0.66582960	Taselisib	0.6386634
nilotinib	32.8144	bicalutamide	0.6822705	OSI-930	0.66541445	apabetalone	0.6375648
etoposide	31.866	ursolic-acid	0.6806737	Dasatinib	0.66487868	Crizotinib	0.6371513
Voxtalisib	31.8033	cytarabine	0.6803592	Epirubicin	0.66459205	irinotecan	0.6353815
PF-562271	31.4655	Linsitinib	0.6777905	QL-X-138	0.66375190	podophyllotoxin	0.6290607
