# Supplementary material for: Network neighborhood operates as a drug repositioning method for cancer treatment
Source: PeerJ. 2023 Jul 10;11:e15624. doi: 10.7717/peerj.15624 (PMC10340098; doi:10.7717/peerj.15624)
Supplement: Supplemental Information 13 — In addition to AUC value, the F1.score, precision and recall values are provided. [file peerj-11-15624-s013.xlsx]

## Sheet: Adamic-Adar-2
Drugs	Combined.AUC	Combined.Precision	Combined.Recall	Combined.F1
Dasatinib	0.863622	0.0248427	0.867468	0.0463871
sulforaphane	0.772587	0.0328076	0.77357	0.0651087
avagacestat	0.765011	0.0874784	0.762782	0.13895
Tivozanib	0.749627	0.078293	0.741129	0.129821
Pevonedistat	0.748088	0.105847	0.707346	0.147097
ZM-447439	0.741476	0.0504635	0.737973	0.0956645
betulinic-acid	0.739527	0.0495779	0.737821	0.0867628
elesclomol	0.71763	0.0325194	0.719108	0.0639436
navitoclax	0.717215	0.0988521	0.702348	0.144269
trametinib	0.715723	0.0285234	0.717625	0.0586405
vorinostat	0.709125	0.0275981	0.715856	0.0566075
navitoclax	0.700349	0.0566455	0.694127	0.0988948

## Sheet: PageRank-2
Drugs	Combined.AUC	Combined.Precision	Combined.Recall	Combined.F1
vorinostat	0.751177	0.0331185	0.755497	0.06427
cytarabine	0.741047	0.0384393	0.744659	0.0687458
MK-1775	0.733593	0.0875755	0.718464	0.126356
navitoclax	0.708329	0.0952454	0.701258	0.143661
Tivozanib	0.703922	0.085507	0.696054	0.133734
amonafide	0.696858	0.0910162	0.663064	0.125064
Dinaciclib	0.695114	0.130088	0.619237	0.15018

## Sheet: Neighborhood-Scoring
Drugs	Combined.AUC	Combined.Precision	Combined.Recall	Combined.F1
Paclitaxel	0.784113	0.0400451	0.781646	0.0723024
imexon	0.752922	0.0272215	0.757445	0.0596923
sulforaphane	0.741238	0.0280503	0.74274	0.0555434
vorinostat	0.704541	0.0268108	0.708916	0.0517544
