# Supplementary material for: Network neighborhood operates as a drug repositioning method for cancer treatment
Source: PeerJ. 2023 Jul 10;11:e15624. doi: 10.7717/peerj.15624 (PMC10340098; doi:10.7717/peerj.15624)
Supplement: Supplemental Information 15 [file peerj-11-15624-s015.zip]

Archive with 9 entries (9 files):
- codes/get_distances.R
- codes/weighting_networks.R
- codes/sample_cancer_file.txt
- codes/Sample_drug_file.txt
- codes/extract_networks_from FLN.R
- codes/m2-adamic-adarv2.R
- codes/README.txt
- codes/m1-rand-walk.R
- codes/pruned_FLN-(0.1-1.0].txt
