# Supplementary material for: Network neighborhood operates as a drug repositioning method for cancer treatment
Source: PeerJ. 2023 Jul 10;11:e15624. doi: 10.7717/peerj.15624 (PMC10340098; doi:10.7717/peerj.15624)
Supplement: Supplemental Information 15 [file peerj-11-15624-s015.zip › codes/get_distances.R]

#setwd("C:/Users/kullanici/Desktop/DR review makale/Melonom/Drug - Networks - Similarity")
#list.filenames<-list.files(pattern=".txt")

#for(j in 1:length(list.filenames)){
  
 # setwd("C:/Users/kullanici/Desktop/DR review makale/Melonom/Drug - Networks - Similarity")
  drugs_networks = as.matrix (read.table("sample_cancer_file_network_sim.txt",header = F,sep = "\t"))
  for(i in 1:length(drugs_networks[,1])){
    
    drugs_networks[i,3]= 1/drugs_networks[i,3]
    
  }
  #setwd("C:/Users/kullanici/Desktop/DR review makale/Melonom/Drug - Networks - Distance")
  write.table(drugs_networks,"sample_cancer_file_network_dist.txt",col.names = F,row.names = F,sep = "\t")
  
#}
