# Supplementary material for: Network neighborhood operates as a drug repositioning method for cancer treatment
Source: PeerJ. 2023 Jul 10;11:e15624. doi: 10.7717/peerj.15624 (PMC10340098; doi:10.7717/peerj.15624)
Supplement: Supplemental Information 15 [file peerj-11-15624-s015.zip › codes/weighting_networks.R]

FLN = as.matrix(read.table("pruned_FLN-(0.1-1.0].txt",header = F,sep = "\t"))


#setwd("C:/Users/kullanici/Desktop/DR review makale/Melonom/1/0N")
#list.filenames<-list.files(pattern=".txt")

#for (j in 1:(length(list.filenames))) {
 #print(j) 
 #setwd("C:/Users/kullanici/Desktop/DR review makale/Melonom/1/0N")
 drugj = as.matrix (read.table("sample_drug_file_network.txt",header = F,sep = "\t"))
  drugj_weighted = matrix(NA,dim(drugj)[1],dim(drugj)[2]+1)
  
  for (i in 1:dim(drugj)[1]) {
    drugj_weighted[i,1]=drugj[i,1]
    drugj_weighted[i,2]=drugj[i,2]
    
   first=which(drugj[i,1] == FLN[,1])
   second=which(drugj[i,2] == FLN[,2])
   found = intersect(first,second)
    if(length(found)==1){
      drugj_weighted[i,3]=FLN[found,3]
    }
   else{
     first=which(drugj[i,1] == FLN[,2])
     second=which(drugj[i,2] == FLN[,1])
     found = intersect(first,second)
     if(length(found)==1){
       drugj_weighted[i,3]=FLN[found,3]
     }
     else {
       
     #  print("bir hata oldu sanki :)")
       print(found)
       
     }
   }
    
   
  }
 # setwd("C:/Users/kullanici/Desktop/DR review makale/Melonom/1/0N/ntwrks")
  
  write.table(drugj_weighted, "sample_drug_file_network_sim.txt"  ,row.names = F,col.names = F,sep = "\t")
#}
