# Supplementary material for: Network neighborhood operates as a drug repositioning method for cancer treatment
Source: PeerJ. 2023 Jul 10;11:e15624. doi: 10.7717/peerj.15624 (PMC10340098; doi:10.7717/peerj.15624)
Supplement: Supplemental Information 15 [file peerj-11-15624-s015.zip › codes/sample_cancer_file.txt]

ENTREZID	zscores
4069	0.530031802600161
397	0.764641826854375
1191	-0.00525515609157217
11151	0.332280006741689
6366	-0.534837307210913
3059	0.177182793355245
963	0.00873578424796473
5788	-0.223764679282943
5777	0.0429176136159058
951	-0.201595161369534
1043	-0.379703718227732
5341	-0.145822307797561
6363	-0.929484965498341
55303	-0.18116163977763
3071	-0.182693659235749
54440	-0.271287152888508
1470	-1.31872866939136
3635	-0.177215485167004
973	-1.01133850464989
6402	-0.490429287039736
2124	-0.30001359769395
6503	-0.259025440678388
962	-0.489625182334804
55653	-0.189829075120803
3394	-0.425954679896027
10320	-0.565953397109154
9938	-0.374742934588616
974	-0.792753694902824
4050	-0.760328245912625
92241	-0.4598773407012
1439	-0.454158399464126
1731	-0.496139805525534
25816	-0.387313971308503
2313	-0.315280930267615
57705	-0.570038278146405
84329	-0.4508561998837
26279	-1.72260017692119
3384	-0.471650005248648
695	-0.525444626478064
168537	-0.629275081396452
51411	-0.661480400744646
931	-1.97437424922117
9595	-0.799590771056686
730	-1.88924083362374
1236	-0.97551465440295
80342	-0.892859483214384
971	-0.795111219019322
7941	-0.713360646916278
10750	-0.606390358839326
117289	-0.858420246943356
9450	-0.702578252805214
64092	-0.878837696280719
11262	-1.08273889425865
4064	-0.928746368518214
1380	-2.58812217500487
79037	-0.792753694902824
654817	-1.23169528709155
4033	-1.23178655204588
399	-1.25984261656258
3112	-1.13308465824143
79626	-0.818130141796785
10235	-1.11269167534628
10261	-0.874672581905749
5026	-0.993688636875789
4068	-1.3537141877655
27071	-1.11558196191319
940	-1.01927068141593
84941	-1.26068162555002
326624	-1.23212712118814
6504	-1.43623665848726
6689	-1.58651185090578
26191	-1.25513101581086
4063	-1.41168797556387
3559	-1.21280555076372
51311	-1.277182766477
283663	-1.34820128432557
1378	-1.43024882287094
10863	-1.37806262998129
1776	-1.49425261503407
969	-1.42907238603585
53829	-1.1790546668721
643	-1.92994810360556
389289	-1.02915358852883
654816	-1.31530838902014
8115	-1.92501108242821
26034	-1.29513403955231
930	-2.36469936489293
2811	-1.55086017037481
115701	-1.23487247851692
83758	-1.53516053536002
84541	-1.22552819008078
55840	-1.27118420218403
1235	-1.4024234925522
55024	-2.05447833308408
51316	-1.81395415355946
115352	-1.91313549518474
115761	-1.26727445093858
9840	-1.65651730225644
3575	-1.63828383934426
640	-2.073836456027
3290	-1.60910627501502
912	-1.40506830187045
2841	-1.52753888009175
202309	-1.4630732742757
257144	-1.50385600255763
2208	-2.48779027305142
3820	-1.69237290248706
151888	-1.83918396762602
81793	-1.88400570235942
29802	-2.03401340154245
4049	-1.76233416133017
80231	-1.56553045764958
50852	-1.89697830044721
388325	-1.78165731486273
2793	-1.50607618650325
944	-1.57093905846467
90273	-1.66895335541802
333929	-1.39124305444921
100233209	-1.93548392898907
9934	-1.5779319371953
497189	-1.8075918213424
959	-1.8239456794862
259197	-2.02099445212132
80008	-2.11335456426513
199786	-2.21278266651347
941	-1.76351717200233
115650	-1.77473577857375
5079	-2.49143324557893
115350	-2.51121303583397
26228	-2.29183091279583
79368	-2.4180275559665
91828	-2.24712026353418
27033	-1.9026643503037
340152	-1.93645699107662
10800	-1.81170517311183
79865	-2.10585595084325
83953	-2.73084868261848
23495	-2.49566182508953
85479	-2.31723279410206
388512	-2.39477243046528
91937	-2.48779027305142
152573	-2.74548973985686
