# Supplementary material for: Network neighborhood operates as a drug repositioning method for cancer treatment
Source: PeerJ. 2023 Jul 10;11:e15624. doi: 10.7717/peerj.15624 (PMC10340098; doi:10.7717/peerj.15624)
Supplement: Supplemental Information 15 [file peerj-11-15624-s015.zip › codes/Sample_drug_file.txt]

Entrezid	LJP005_A375_24H.D01_10.0.um
780	1.43893933296204
10594	1.44452428817749
1072	1.19277238845825
23	1.08783543109894
387	1.11387097835541
533	-1.14671587944031
10959	-1.16896891593933
351	-1.45336663722992
9761	1.16705322265625
3939	1.59233486652374
10399	1.15910315513611
3337	-1.65442168712616
6161	1.03274655342102
23450	1.39454030990601
3098	1.04192805290222
2806	1.00064897537231
5757	1.14512872695923
2547	1.30390501022339
10574	1.00300967693329
5720	-1.17446303367615
3920	-1.17458045482635
5351	1.07026553153992
5223	1.02109491825104
6772	-1.71085047721863
10972	-1.53807771205902
6132	1.45915055274963
2521	1.63000380992889
6160	1.07026529312134
10155	1.05154204368591
3945	-3.8205771446228
120	-1.10672879219055
4809	1.1464239358902
3956	-1.63877785205841
10857	-1.52959322929382
1892	-1.01439046859741
5355	-2.36119294166565
5878	1.30018949508667
9698	1.04025733470917
51075	1.04482913017273
25793	1.35239052772522
5654	1.05293405056
4043	-1.91620099544525
3417	-1.06378698348999
3065	1.16301488876343
2023	1.01480579376221
5719	1.12807142734528
5704	1.49886977672577
22913	1.64009809494019
1601	-1.08342695236206
6631	1.08776235580444
8452	1.09567904472351
7165	1.97995686531067
3678	1.02450096607208
4676	1.04364717006683
6659	-1.70348954200745
9416	1.21772873401642
10856	1.05385899543762
9261	1.23658561706543
5955	-1.23322987556458
7874	4.26485681533813
5420	1.15472328662872
8607	1.33948588371277
6429	1.35464596748352
1994	1.10673213005066
9703	1.77065658569336
6294	1.05852961540222
6626	1.32011806964874
9918	1.1085911989212
11342	-1.50514101982117
9559	-1.13075053691864
2022	1.52200222015381
9467	-1.74016070365906
2631	-1.10942256450653
51097	-1.14269137382507
6603	1.06995213031769
3066	1.24337244033813
9913	-1.1160249710083
3315	1.0657651424408
6455	1.26680278778076
9019	-1.68646919727325
6192	-2.33778476715088
2790	-1.36658155918121
10549	-1.48164260387421
2108	-1.36086487770081
832	1.37687540054321
1956	-1.0841977596283
5782	1.29792940616608
6169	1.11057317256927
10133	-1.40968823432922
22906	-1.15529537200928
6397	1.06171917915344
5899	1.55264508724213
7450	1.41534066200256
8895	-1.93150150775909
1387	1.05913984775543
5585	-1.16599261760712
3835	1.27520334720612
3985	-1.28618848323822
1398	-2.02298784255981
10421	1.41042828559875
11333	1.05548667907715
9453	-1.17441987991333
1454	1.11307883262634
11243	1.00408554077148
3093	-1.3490526676178
399979	-1.46879398822784
6695	-1.04421889781952
9697	1.35385394096375
79921	-1.35339772701263
3064	1.10754489898682
10409	1.08630311489105
23640	1.07866597175598
1660	1.08945095539093
1666	-1.43999528884888
1513	-1.01314973831177
11044	1.05993354320526
6616	4.52133321762085
10664	1.05918228626251
9806	1.57363295555115
9217	-1.16922914981842
55837	2.36220479011536
5440	-1.51708626747131
9926	-1.70750176906586
7873	1.24746179580688
5257	-1.27969670295715
7485	-1.04513514041901
30836	1.13210558891296
5019	-1.38044905662537
5335	1.31768012046814
6924	1.3662896156311
291	-1.04618692398071
9618	1.24981534481049
528	-1.34180903434753
10497	1.30024802684784
9917	1.58392810821533
5300	-1.85303401947021
1652	-1.00245141983032
3099	1.22184920310974
2995	1.39147162437439
3554	-1.00860953330994
1429	-1.07874953746796
6477	-1.1108592748642
7058	-1.04188668727875
4247	-1.18584656715393
2235	-1.25027167797089
9924	-1.06194090843201
7159	2.11913681030273
11215	-1.27466809749603
10257	-1.32533514499664
5985	1.30767285823822
55312	-1.07451319694519
4854	1.27785420417786
1841	1.19963395595551
9988	-1.109219789505
6814	-1.10302877426147
8440	-1.30985045433044
1659	1.34175753593445
5264	-1.45550608634949
9270	-1.25353038311005
8835	-1.05879604816437
8624	-1.15505218505859
5424	1.25651597976685
4311	-1.44220113754272
9219	1.22188794612885
6697	-1.62037634849548
9702	-1.56719779968262
80208	-1.29296183586121
24149	-1.07660531997681
4023	1.02000904083252
4016	-1.03877830505371
9694	-1.9673318862915
8634	-1.06747543811798
11193	-1.05897450447083
9873	-1.06943392753601
10311	-1.20812010765076
5116	1.37315797805786
9654	1.42451405525208
28955	1.61549210548401
25801	-1.19392323493958
4548	-1.03506326675415
23635	3.86311531066895
10247	-1.29497623443604
7447	1.28748822212219
4835	-1.09075975418091
10946	1.09829676151276
55062	-1.21947002410889
8548	-1.4521951675415
10270	-1.11679136753082
10063	1.48065972328186
1536	-1.11640465259552
8504	-1.06511569023132
4682	1.53450083732605
7257	-1.16683614253998
8323	-1.39269685745239
6857	1.00052630901337
5330	-1.28554832935333
4199	-1.08730411529541
5613	-1.08935189247131
9486	1.07472729682922
6788	-1.12857866287231
8884	1.26783847808838
7107	-1.19451427459717
22904	1.14848220348358
8732	1.22845149040222
5700	1.1470183134079
2166	-1.09733068943024
7748	-1.00120007991791
9166	-1.22661542892456
6794	1.19739866256714
8842	-1.23031973838806
1385	-1.00050044059753
175	-1.1959615945816
9443	-1.0928418636322
8935	-1.0967264175415
6578	1.05198502540588
8570	1.29026889801025
7186	1.18584287166595
2537	-1.17521965503693
7637	-1.08577048778534
1478	1.23278141021729
9118	1.22971630096436
29966	-1.24325609207153
7699	-1.13978171348572
11234	-1.25374627113342
8438	1.38015806674957
22858	-1.02037060260773
1346	-1.01173210144043
9677	-1.25852179527283
9016	3.26478219032288
9056	-1.04441499710083
10668	-1.42547428607941
5055	1.74684834480286
3422	-1.00608468055725
10873	-1.09945809841156
25880	1.07459568977356
3775	-1.06494808197021
24145	-1.43399667739868
4690	1.20562839508057
9712	-1.02070450782776
355	2.89219212532043
7181	-1.03317940235138
4602	-1.06796526908875
10732	-1.20996832847595
5126	1.23033833503723
9521	-1.03043985366821
5798	1.1531845331192
2013	1.5669994354248
11129	1.19443392753601
1080	-1.00019180774689
2568	1.36466693878174
973	1.27477526664734
316	-1.71666765213013
5193	-1.19500494003296
9751	1.20298314094543
10360	1.00000596046448
995	1.01717817783356
5929	-1.00418305397034
1212	1.02398550510406
101	1.13892102241516
6102	-1.46848905086517
5110	-1.45640563964844
4828	1.23947548866272
3730	-1.00523233413696
1962	-1.02568376064301
5194	-1.01982164382935
4306	-1.02459037303925
2218	-1.27134323120117
10268	1.02429151535034
2769	1.28229916095734
8975	1.32166147232056
2891	1.22606539726257
8821	-1.01232242584229
5174	-1.17040181159973
5348	1.15143036842346
8434	-1.70362162590027
8028	-1.16270756721497
38	-1.71502256393433
162	1.09564578533173
794	1.00180041790009
5255	1.11080169677734
6338	1.45949733257294
27240	1.24448299407959
10420	-1.08219015598297
2690	-1.60522747039795
50628	1.01414108276367
10325	-1.09127771854401
23708	-1.51563453674316
8534	1.328728556633
51601	-1.05760824680328
3053	1.10060429573059
22834	-1.0813524723053
5638	-1.45769238471985
9734	-1.12309288978577
4065	-1.21873104572296
8120	1.40351665019989
22885	1.1148886680603
22849	-1.18491840362549
26240	-1.0341671705246
10266	1.524254322052
912	1.06118297576904
6519	-1.0667941570282
22914	1.02237212657928
1047	-1.22778487205505
136	1.03474819660187
10224	-1.46416735649109
2960	-1.24986290931702
4487	1.21264171600342
8218	1.04884243011475
9860	-1.23033785820007
6258	1.09387624263763
79088	-1.09287047386169
1800	-1.31899130344391
3600	-1.8557995557785
5271	1.28559899330139
5583	3.49441838264465
9831	-1.03849101066589
1087	1.4386773109436
2888	-1.06693589687347
3981	-1.12007009983063
7695	-1.09203004837036
80207	-1.05263555049896
9021	-1.22705721855164
4294	1.3124828338623
3276	1.38948845863342
2115	-1.31017875671387
2903	1.02669107913971
66002	1.07582128047943
9448	1.26539850234985
55634	-1.09449410438538
9947	-1.04845201969147
7458	1.23864471912384
22797	-1.06721448898315
8690	-1.37309122085571
631	1.02799916267395
56548	1.13754332065582
23443	-1.62764167785645
8692	1.59591698646545
4146	-1.0331803560257
9498	-1.15626001358032
22835	-1.02809166908264
8399	1.03080236911774
3738	-1.11325371265411
29855	1.31056785583496
3787	1.51242065429688
5629	-1.40843629837036
5884	-1.11347913742065
2742	1.10223639011383
3604	-1.01003634929657
8454	1.0480272769928
8202	-1.13259887695312
5715	-1.11042809486389
5627	-1.22671353816986
4582	1.25447940826416
2921	1.87981128692627
23155	-1.14121091365814
6361	1.07796764373779
8740	-1.03837180137634
51050	1.02292919158936
1453	1.13112187385559
926	1.10940074920654
463	1.07543003559113
8527	1.2547709941864
23483	-1.04218471050262
2821	1.1213264465332
10892	1.88052690029144
5935	-1.08350884914398
7368	-1.12275910377502
5136	-1.2352409362793
9519	-1.67728459835052
1993	1.35022437572479
2563	1.01033091545105
10052	1.23941230773926
5093	1.02417588233948
5879	1.16377592086792
142	1.62941110134125
2222	-1.200031042099
6185	1.19887590408325
334	-1.12851369380951
54499	-1.49581062793732
1831	-1.10014224052429
7150	1.09077537059784
54205	-1.22894322872162
708	-1.00221920013428
10482	1.14624524116516
501	-2.57963681221008
1316	-1.24663519859314
7351	-1.10195577144623
1738	-1.46188461780548
1490	-1.21589434146881
7105	-1.05071759223938
1027	-1.54604864120483
9039	-1.08137667179108
7026	1.08907091617584
6307	-1.03673374652863
1534	1.12864995002747
22870	1.0785756111145
84516	1.5058331489563
7106	1.05212557315826
1634	-1.32837915420532
10111	-1.02766036987305
2887	1.93758273124695
10553	-1.27424705028534
51141	-1.13503611087799
2770	-1.02170610427856
2963	-1.02145838737488
65005	1.07730782032013
10254	-1.29925072193146
2920	4.28226137161255
22927	-1.34917962551117
9750	-1.07604670524597
1015	-1.07109498977661
310	-1.8244354724884
8837	1.13631677627563
26235	-1.32190597057343
10795	-1.00607466697693
9568	1.5926126241684
2627	-1.08244705200195
84759	1.0223354101181
5588	-1.02808880805969
57468	1.33921456336975
361	1.08222818374634
8444	-1.26387214660645
2535	1.18891048431396
11154	-1.01758110523224
54498	1.15146696567535
658	1.04579961299896
2852	1.39346718788147
51635	-1.41358745098114
5329	1.12121093273163
9601	1.03910338878632
6373	-1.16120553016663
171558	1.01084971427917
1022	-1.14146161079407
219595	-1.01330852508545
6309	-1.80400907993317
5265	2.30595088005066
6819	-1.0199328660965
10190	-2.75567770004272
9112	1.39241218566895
10152	1.12171590328217
7852	3.43381357192993
677	1.06832933425903
1284	1.38184022903442
6175	1.0390350818634
26099	1.16031348705292
53635	1.02714550495148
8565	1.15754675865173
26284	1.39094793796539
23203	1.72763586044312
23516	-1.17019951343536
23433	-1.14655339717865
23207	1.1297527551651
23039	-1.32002305984497
23014	-1.4235680103302
23165	1.06656682491302
5295	-1.18218171596527
23168	-1.43037223815918
23213	-1.14459443092346
23028	1.26997530460358
488	1.2733736038208
221154	-1.08162176609039
6187	1.11615681648254
23384	1.15290033817291
84890	-1.48585844039917
23032	-1.28032743930817
23029	-1.22942578792572
8417	-1.0934636592865
93487	-1.11727499961853
23177	-1.24549913406372
23279	1.18552255630493
157567	-1.5633225440979
30849	1.3802924156189
10472	-1.02533638477325
23325	-1.32808542251587
57037	-1.29248380661011
91137	-1.44579875469208
23172	-1.26356291770935
23142	-2.02388453483582
6655	-1.50908207893372
8550	-1.46187663078308
25966	2.39492201805115
26009	-1.17719292640686
57470	1.05887544155121
23283	-1.80900454521179
7779	-1.29467511177063
23390	-1.36899352073669
6738	-1.39193427562714
196441	-1.08463978767395
169611	1.02324485778809
64848	-1.15812587738037
6874	-1.12915372848511
26039	-1.05086374282837
3206	-1.43008542060852
6628	1.04499614238739
148022	1.11274087429047
5495	-1.06269359588623
8622	1.0427885055542
57613	1.07999455928802
157680	-1.01335394382477
10346	-1.00216615200043
23116	-1.16265439987183
23228	-1.08232343196869
6714	1.40540897846222
26275	-1.15733802318573
286148	-1.8808479309082
11216	-1.3271666765213
6909	4.02295255661011
80114	-1.24575281143188
10940	1.09844815731049
7738	-1.05395996570587
9258	-1.0310126543045
8674	-1.27554595470428
10109	1.14904379844666
5584	-1.20133864879608
3908	-1.03295981884003
9401	1.45236325263977
23178	1.73003149032593
915	1.15915596485138
112611	-1.34118127822876
9470	1.33672773838043
1915	1.13426780700684
84869	-1.46607959270477
80823	-1.10023927688599
54898	1.00882363319397
23062	1.57397222518921
27109	-1.0667359828949
29799	-1.04158079624176
5789	-1.25056624412537
11019	-1.36792302131653
4610	-1.33715605735779
2017	-1.38333630561829
11238	-1.39982664585114
25961	-1.05238664150238
5473	1.01283574104309
25924	-1.23636555671692
6441	1.11763262748718
7503	2.4236364364624
1203	-1.08267676830292
5432	1.12583780288696
6203	1.25244915485382
65110	-1.03747534751892
3845	-1.15301084518433
4839	1.34568738937378
478	1.42985558509827
5898	-1.41173958778381
23534	1.43307936191559
3755	1.88537454605103
1131	-1.07810878753662
7586	-1.13167786598206
23324	-1.3786780834198
283537	-1.1806834936142
7690	4.4421820640564
90333	-1.26029992103577
25909	1.32343220710754
25758	1.02960073947906
9725	-1.18522489070892
146691	1.00977849960327
54901	-1.19142603874207
127833	1.21257865428925
9940	1.17573571205139
339290	-1.39001226425171
9919	1.41880702972412
249	1.08116590976715
29978	-1.88017916679382
23139	4.02542591094971
3508	1.0129908323288
5725	1.17844533920288
115653	1.0004597902298
889	-1.05235123634338
3712	-1.68723475933075
4585	1.02195191383362
7416	-1.31540656089783
3108	1.51540923118591
55256	-1.42940247058868
23585	-1.41989386081696
6747	-1.03046584129333
27131	1.30020523071289
55249	1.12541329860687
5434	1.0398542881012
51566	-1.02609920501709
4282	-1.99671459197998
55011	1.31038570404053
55226	1.189861536026
55699	-2.37318849563599
1829	-1.17205893993378
83658	1.03385734558105
553115	1.10131108760834
51056	-1.10772657394409
394	-1.21910309791565
23469	-1.2067106962204
58478	-1.80549287796021
51292	-1.06492328643799
51203	-1.88940787315369
5763	1.03191447257996
28998	-1.5976676940918
51569	-1.08853459358215
55114	1.3095680475235
55173	-1.4471789598465
4801	-1.31516218185425
55745	-1.41658186912537
55893	1.23511266708374
26060	-1.27337265014648
60684	-1.21467792987823
51026	-1.0982654094696
79624	-1.26712012290955
28962	-1.07288086414337
55074	-1.53534710407257
65083	1.17954623699188
2872	1.01345920562744
7376	1.23491489887238
27236	-1.29007720947266
58526	-1.18299603462219
60485	-1.37260937690735
60492	-1.43269181251526
51315	-1.21841359138489
65982	-1.05106925964355
55216	-1.09438049793243
51654	1.00547242164612
26520	-2.01357698440552
54951	-1.53385066986084
79174	3.66151261329651
53343	-1.23779690265656
11338	1.03441882133484
54832	-1.35654091835022
29937	-1.51391196250916
55652	-1.34860110282898
51455	-1.12285256385803
29103	-1.10285639762878
56922	-1.25176906585693
26528	1.26879405975342
26585	-1.32988750934601
51306	-1.29818105697632
55032	-1.01048541069031
55284	-1.32978248596191
29109	1.24221503734589
60672	1.03520321846008
79047	1.32608389854431
4696	1.06941735744476
29082	-1.41529870033264
54165	-1.77349615097046
51696	-1.04687762260437
23400	1.04488408565521
55313	-1.43219041824341
51617	1.26176023483276
51019	-1.14016079902649
55364	-1.00826597213745
51102	1.0821624994278
8322	-1.42504024505615
57826	-1.01259458065033
58488	-1.66839337348938
51160	1.6202404499054
8934	-1.17123508453369
51110	-2.08141088485718
27300	-1.02594566345215
79643	1.36832308769226
29763	1.17685627937317
79154	1.0163437128067
8568	1.00432014465332
54778	-1.05739939212799
55116	1.34133315086365
2275	1.01653373241425
51162	1.23440790176392
729238	1.18023896217346
55012	-2.90052819252014
29940	-1.11763334274292
64798	-1.28521537780762
26750	-1.67171728610992
54664	-1.01201367378235
79091	1.04815638065338
64411	1.25740993022919
55930	-1.0551643371582
9317	-1.03678607940674
55508	-1.01597714424133
55848	-1.10883831977844
29844	1.1465847492218
54942	1.03276550769806
55500	-1.26014792919159
55435	-1.01994252204895
79710	-1.33522546291351
54851	-1.07672357559204
55751	-1.42191874980927
55105	-1.11323523521423
51167	-1.59101414680481
55974	-1.00264859199524
65997	-1.26282787322998
27128	-1.09290480613708
29928	1.47244954109192
10891	-1.09494245052338
9329	1.2673819065094
80204	3.67641711235046
79618	-1.15848064422607
79623	1.02397608757019
11201	-1.38333320617676
49856	1.01373314857483
6399	-1.62547242641449
29946	-1.00546193122864
54785	-1.02769446372986
54210	1.10252737998962
23632	1.07273197174072
79172	1.29872405529022
29915	-1.21590709686279
26511	-1.50127780437469
79871	-1.11727643013
64081	-1.0470654964447
57404	-1.16182971000671
55604	-1.6050478219986
55016	-1.19856154918671
51135	-1.40155065059662
29967	-1.21062088012695
55211	1.06331896781921
80345	-1.21952176094055
50506	1.07314479351044
9946	-1.0303111076355
50507	-1.21924030780792
23414	-1.03440308570862
11254	1.0115213394165
10170	1.08100175857544
7561	-1.22970032691956
51479	1.04090487957001
50632	1.20713186264038
57192	1.55989336967468
11226	-1.12578928470612
51385	1.83579242229462
80167	-1.4768271446228
79852	1.02182126045227
23225	-1.25413465499878
11092	1.19398975372314
54868	1.42802059650421
29916	1.71021914482117
65980	1.0784478187561
9457	1.14891469478607
80224	-1.10394561290741
64180	-1.3233802318573
79729	1.00841701030731
50617	-1.13409316539764
64853	-1.05881702899933
55002	-1.40506601333618
55005	-1.29869389533997
56673	1.65547227859497
55052	1.02853715419769
57084	1.36350011825562
80201	-1.09165322780609
170680	1.11301064491272
54207	-1.43619632720947
55768	-1.17306339740753
51084	-1.18289852142334
55293	-1.37767434120178
29766	-1.00999689102173
56301	1.03016400337219
55766	-1.10409271717072
81627	-1.17419457435608
83452	-1.16474461555481
29083	-1.29563498497009
80122	1.00490880012512
79184	-1.65010929107666
55689	-1.13628172874451
54715	1.08205199241638
55006	-1.04566168785095
81537	-1.05362844467163
6648	-1.10232067108154
83483	1.06128108501434
79365	-1.40458106994629
29081	-1.02806115150452
7475	1.00137221813202
55620	3.33521056175232
55863	-1.19398057460785
23597	-2.39056372642517
27034	-1.11310029029846
79646	-1.43195974826813
159	-1.18784880638123
54737	-1.01615643501282
5238	-1.00167369842529
57698	-1.29610788822174
9367	-1.00834882259369
11021	1.01560509204865
220972	-1.09832882881165
90806	-1.20044732093811
23232	-1.1726667881012
63925	1.15308463573456
84851	-1.25631904602051
6853	1.21919322013855
29899	-1.5879088640213
285203	-1.00739288330078
54800	-1.30436754226685
466	-1.11084973812103
9236	-1.67723822593689
65084	-1.48891735076904
55379	1.0154641866684
221092	1.09484267234802
388569	1.17739832401276
6915	1.03567039966583
9894	1.2325325012207
6439	1.0423549413681
5467	1.33789777755737
360	1.42697548866272
55135	1.36423909664154
11178	1.07471919059753
30827	1.28413963317871
389677	-1.34414958953857
