# Supplementary material for: Network neighborhood operates as a drug repositioning method for cancer treatment
Source: PeerJ. 2023 Jul 10;11:e15624. doi: 10.7717/peerj.15624 (PMC10340098; doi:10.7717/peerj.15624)
Supplement: Supplemental Information 15 [file peerj-11-15624-s015.zip › codes/m2-adamic-adarv2.R]

library(igraph)

#mvec=drug_sorted
create_conf_matrix_drug<-function(mvec,thrshld,file1)
{
 # setwd("...")
  iep = read.table("sample_cancer_file.txt",header = T,sep = "\t")
  sorted_genes = row.names(mvec)
  
  indxs = match(as.integer(as.vector(iep[,1])) ,  as.integer(as.vector(sorted_genes)))
  indxs<-indxs[!is.na(indxs)]
  len_of_genes = length(as.integer(as.vector(sorted_genes)))
  if(length(indxs) == 0){
    tp=0
    tn=0
    fp=0
    fn=0
  }
  else{
    tp=length(which(indxs<thrshld))
    fn=length(which(indxs>thrshld))
    fp= thrshld-tp
    tn= len_of_genes-thrshld-fn
  }
  
  conf_mat = cbind(tp,tn,fp,fn)
 # setwd("..")
  write.table(conf_mat,file1,append=T,sep = "\t",col.names = F,row.names = F)
  
}


create_conf_matrix_iep<-function(mvec,thrshld,file1,drug_genes)
{
  #setwd("...")
  iep = row.names(drug_genes)
  sorted_genes = row.names(mvec)
  
  indxs = match(as.integer(as.vector(iep)) ,  as.integer(as.vector(sorted_genes)))
  indxs<-indxs[!is.na(indxs)]
  len_of_genes = length(as.integer(as.vector(sorted_genes)))
  if(length(indxs) == 0){
    tp=0
    tn=0
    fp=0
    fn=0
  }
  else{
    tp=length(which(indxs<thrshld))
    fn=length(which(indxs>thrshld))
    fp= thrshld-tp
    tn= len_of_genes-thrshld-fn
  }
  
  conf_mat = cbind(tp,tn,fp,fn)
  write.table(conf_mat,file1,append=T,sep = "\t",col.names = F,row.names = F)
  
}


#setwd("C:/xampp/htdocs/Projem/runR/drug_networks")
#list.filenames<-list.files(pattern=".txt")

#setwd("C:/xampp/htdocs/Projem/runR/")
iep_z = as.matrix (read.table("sample_cancer_file.txt",header = T,sep = "\t"))

#for (i in 1:length(list.filenames)) {
  
 # setwd("C:/xampp/htdocs/Projem/runR/drug_networks")
  drug_network = as.matrix (read.table("sample_drug_file_network_dist.txt",header = F,sep = "\t"))
  el <- data.frame(from = drug_network[,1],
                   to = drug_network[,2])
  
  drg_ntwrk = graph.data.frame(el, directed = FALSE)
  
  #V(grapgh)
  
  # w <- random_walk(drg_ntwrk, start = 31, steps = 10000000)
  aa = similarity(drg_ntwrk, method = "invlogweighted")
  aa_vec = vector(mode = "numeric",length = length(V(drg_ntwrk)))
 
  #setwd("...")
  
  drug_z = as.matrix (read.table("Sample_drug_file.txt",header = T,sep = "\t"))
  
  int_iep_drug = intersect(iep_z[,1],drug_z[,1])
  genes_drug = V(drg_ntwrk)$name
  for (j in 1:length(V(drg_ntwrk))) {
    aa_vec[j]=sum(aa[j,])
    
    
    gene_ = genes_drug[j]
    
    if(gene_ %in% int_iep_drug){
      
      z1=iep_z[iep_z[,1]==gene_,2]
      z2=drug_z[drug_z[,1]==gene_,2]
      aa_vec[j]=aa_vec[j]  * (0.5^(abs(z1+z2)))
      
    }else{
      
      z2=drug_z[drug_z[,1]==gene_,2]
      aa_vec[j]=aa_vec[j]   * (0.5^(abs(z2)))
    }
    
  }
  aa_vec = as.matrix(aa_vec)
  rownames(aa_vec)= V(drg_ntwrk)$name
  aa1 = sort(aa_vec, decreasing = TRUE)
  
  aa1=aa_vec[order(aa_vec[,1],decreasing=TRUE),1,drop=FALSE]
  
  
#  file_a_a = strsplit(list.filenames[i],"[.]")
 # file_a_a = paste(file_a_a[[1]][1],"A_A.txt",sep = "")

 # setwd("C:/xampp/htdocs/Projem/runR/Adamic-Adar")
  #write.table(aa1,file_a_a,append=T,sep = "\t",col.names = F,row.names = T)
  #print(i)

  
#}


##################################################IEP AA

#setwd("...")
drug_network = as.matrix (read.table("sample_cancer_file_network_dist.txt",header = F,sep = "\t"))
el <- data.frame(from = drug_network[,1],
                 to = drug_network[,2],
                 weight = drug_network[,3])

drg_ntwrk = graph.data.frame(el, directed = FALSE)%>%
  set_edge_attr("weight", value =  drug_network[,3])

#V(grapgh)

# w <- random_walk(drg_ntwrk, start = 31, steps = 10000000)
aa = similarity(drg_ntwrk, method = "invlogweighted")
aa_vec = vector(mode = "numeric",length = length(V(drg_ntwrk)))

#setwd("C:/xampp/htdocs/Projem/runR/")
iep_z = as.matrix (read.table("sample_cancer_file.txt",header = T,sep = "\t"))


#setwd("C:/xampp/htdocs/Projem/runR/drug_zscores")
#list.filenames<-list.files(pattern=".txt")

#for (i in 1:length(list.filenames)) {
 # setwd("C:/xampp/htdocs/Projem/runR/drug_zscores")
  drug_z = as.matrix (read.table("Sample_drug_file.txt",header = T,sep = "\t"))
  
  int_iep_drug = intersect(iep_z[,1],row.names(drug_z))
  genes_drug = V(drg_ntwrk)$name
  
for (j in 1:length(aa[,1])) {
  aa_vec[j]=sum(aa[j,])
  
  gene_ = genes_drug[j]
  
  if(gene_ %in% int_iep_drug){
    
    z1=iep_z[iep_z[,1]==gene_,2]
    z2=drug_z[drug_z[,1]==gene_,]
    aa_vec[j]=aa_vec[j]  * (0.5^(abs(z1+z2)))
    
  }else{
    
    z1=iep_z[iep_z[,1]==gene_,2]
    aa_vec[j]=aa_vec[j]   * (0.5^(abs(z1)))
  }
  
}
aa_vec = as.matrix(aa_vec)
rownames(aa_vec)= V(drg_ntwrk)$name
aa2 = sort(aa_vec, decreasing = TRUE)

aa2=aa_vec[order(aa_vec[,1],decreasing=TRUE),1,drop=FALSE]
#file_a_a = strsplit(list.filenames[i],"[.]")
#file_a_a = paste(file_a_a[[1]][1],"A_A.txt",sep = "")
#file_p_r = strsplit(list.filenames[i],"[.]")
#file_p_r = paste(file_p_r[[1]][1],"_IEP.txt",sep = "")
#setwd("C:/xampp/htdocs/Projem/runR/AA_IEP")
#write.table(aa1,file_p_r,append=T,sep = "\t",col.names = F,row.names = T)
#print(i)
#}

######################################################End of IEP
#############################################TRY of AUC

#setwd("C:/xampp/htdocs/Projem/runR/Adamic-Adar")
#list.filenames<-list.files(pattern=".txt")
#for (i in 1:length(list.filenames)) {
  
 # setwd("C:/xampp/htdocs/Projem/runR/Adamic-Adar")
  drug_sorted = aa1
  
  #file_p_r = strsplit(list.filenames[i],"A_A.txt")
  #file_p_r = paste(file_p_r[[1]][1],"_IEP.txt",sep = "")
  #setwd("C:/xampp/htdocs/Projem/runR/AA_IEP")
  iep_sorted = aa2
  
  drug_file="drug_rslt.txt"
  
  
  for (j in 1:100) {
    create_conf_matrix_drug(drug_sorted,ceiling(length(drug_sorted[,1])*j/100),drug_file)
    
  }
  iep_file="cancer_rlst.txt"
  for (k in 1:100) {
    
    create_conf_matrix_iep(iep_sorted,ceiling(length(iep_sorted[,1])*k/100),iep_file,drug_sorted)
  }
 # print(i)
#}

#################################################################### AUC


#setwd("C:/xampp/htdocs/Projem/runR/drug_networks")
#list.filenames<-list.files(pattern=".txt")
#for (i in 1:length(list.filenames)) {

  #setwd("C:/xampp/htdocs/Projem/runR/AA Conf Mat Drug")
  
  drug_file="drug_rslt.txt"  
cnf_mtrx = read.table(drug_file,header = F,sep = "\t")

if(cnf_mtrx[1,1]==0 & cnf_mtrx[1,2]==0 & cnf_mtrx[1,3]==0 & cnf_mtrx[1,4]==0 ){
  All_results_AA = cbind("drug-name",0)
  #setwd("C:/xampp/htdocs/Projem/runR/")  
  write.table(All_results_AA,"AA_results.txt",append=T,sep = "\t",col.names = F,row.names = F)
  next
}else{

tpr = vector(length = 100)
fpr = vector(length = 100)
sens = vector(length = 100)
specif = vector(length = 100)
for (a in 1:100) {
  
  tpr[a]= cnf_mtrx[a,1]/(cnf_mtrx[a,1]+cnf_mtrx[a,4])
  fpr[a]= cnf_mtrx[a,3]/(cnf_mtrx[a,3]+cnf_mtrx[a,2])
  sens[a]= cnf_mtrx[a,1]/(cnf_mtrx[a,1]+cnf_mtrx[a,4])
  specif[a] = cnf_mtrx[a,2]/(cnf_mtrx[a,3]+cnf_mtrx[a,2])
  
  
}


height = (sens[-1]+sens[-length(sens)])/2
width = diff(fpr) # = diff(rev(fpr))
auc_drug = sum(height*width)

#setwd("C:/xampp/htdocs/Projem/runR/AA Conf Mat IEP")

iep_file="cancer_rlst.txt"


cnf_mtrx = read.table(iep_file,header = F,sep = "\t")
tpr = vector(length = 100)
fpr = vector(length = 100)
sens = vector(length = 100)
specif = vector(length = 100)
for (a in 1:100) {
  
  tpr[a]= cnf_mtrx[a,1]/(cnf_mtrx[a,1]+cnf_mtrx[a,4])
  fpr[a]= cnf_mtrx[a,3]/(cnf_mtrx[a,3]+cnf_mtrx[a,2])
  sens[a]= cnf_mtrx[a,1]/(cnf_mtrx[a,1]+cnf_mtrx[a,4])
  specif[a] = cnf_mtrx[a,2]/(cnf_mtrx[a,3]+cnf_mtrx[a,2])
  
  
}

sens=c(0,sens,1)
fpr=c(0,fpr,1)

# plot(fpr, sens, type="b", xlim=c(0,1), ylim=c(0,1), lwd=2,
#xlab="1 - specificity", ylab="Sensitivity") # perhaps with xaxs="i"
#grid()
#abline(0,1, col="red", lty=2)
height = (sens[-1]+sens[-length(sens)])/2
width = diff(fpr) # = diff(rev(fpr))
auc_iep = sum(height*width)


#setwd("C:/xampp/htdocs/Projem/runR/")

All_results_AA = cbind("drug-name",sqrt(auc_drug*auc_iep))
write.table(All_results_AA,"AA_results.txt",append=T,sep = "\t",col.names = F,row.names = F)
}

#}

###############################################################End of AUC
