# Supplementary material for: Network neighborhood operates as a drug repositioning method for cancer treatment
Source: PeerJ. 2023 Jul 10;11:e15624. doi: 10.7717/peerj.15624 (PMC10340098; doi:10.7717/peerj.15624)
Supplement: Supplemental Information 15 [file peerj-11-15624-s015.zip › codes/README.txt]

igraph package must be installed..

Step one:
Sample_cancer_file.txt and Sample_drug_file.txt must contain two columns, entrezid and z-scores with tab delimeted.
Use Extract_network_from FLN.R to obtain network of the given input file (Sample_cancer_file.txt or Sample_drug_file.txt)


Step two:
Use network file obtained from step one as input to weighting_networks.R to weights of the network.
inputs: (Sample_cancer_file_network.txt or Sample_drug_file_network.txt)
outputs: (Sample_cancer_file_network_sim.txt or Sample_drug_file_network_sim.txt)


Step three: use get_distances.R to convert weights from similarity to disctance. 
inputs: (Sample_cancer_file_network_sim.txt or Sample_drug_file_network_sim.txt)
outputs: (Sample_cancer_file_network_dist.txt or Sample_drug_file_network_dist.txt)

Step four:
Run one of the metrics, ex. m2-adamic-adarv2.R
inputs: (Sample_cancer_file_network_dist.txt , Sample_drug_file_network_dist.txt, Sample_cancer_file.txt , Sample_drug_file.txt)
outputs: Results file


Note: The code run only for one file at the same time.
To run list of drug files, all for loops and setwd in a command line must be opened.
