# Supplementary material for: Network neighborhood operates as a drug repositioning method for cancer treatment
Source: PeerJ. 2023 Jul 10;11:e15624. doi: 10.7717/peerj.15624 (PMC10340098; doi:10.7717/peerj.15624)
Supplement: Supplemental Information 15 [file peerj-11-15624-s015.zip › codes/m1-rand-walk.R]

library(igraph)

#mvec=drug_sorted
create_conf_matrix_drug<-function(mvec,thrshld,file1)
{
  # setwd("...")
  iep = read.table("sample_cancer_file.txt",header = T,sep = "\t")
  sorted_genes = row.names(mvec)
  
  indxs = match(as.integer(as.vector(iep[,1])) ,  as.integer(as.vector(sorted_genes)))
  indxs<-indxs[!is.na(indxs)]
  len_of_genes = length(as.integer(as.vector(sorted_genes)))
  if(length(indxs) == 0){
    tp=0
    tn=0
    fp=0
    fn=0
  }
  else{
    tp=length(which(indxs<thrshld))
    fn=length(which(indxs>thrshld))
    fp= thrshld-tp
    tn= len_of_genes-thrshld-fn
  }
  
  conf_mat = cbind(tp,tn,fp,fn)
  # setwd("..")
  write.table(conf_mat,file1,append=T,sep = "\t",col.names = F,row.names = F)
  
}


create_conf_matrix_iep<-function(mvec,thrshld,file1,drug_genes)
{
  #setwd("...")
  iep = row.names(drug_genes)
  sorted_genes = row.names(mvec)
  
  indxs = match(as.integer(as.vector(iep)) ,  as.integer(as.vector(sorted_genes)))
  indxs<-indxs[!is.na(indxs)]
  len_of_genes = length(as.integer(as.vector(sorted_genes)))
  if(length(indxs) == 0){
    tp=0
    tn=0
    fp=0
    fn=0
  }
  else{
    tp=length(which(indxs<thrshld))
    fn=length(which(indxs>thrshld))
    fp= thrshld-tp
    tn= len_of_genes-thrshld-fn
  }
  
  conf_mat = cbind(tp,tn,fp,fn)
  write.table(conf_mat,file1,append=T,sep = "\t",col.names = F,row.names = F)
  
}


#setwd("C:/Users/cuevital31/OneDrive/Masaüstü/Projem3/5. tik/Colon/HT29-DrugNetworks-Sim")
#list.filenames<-list.files(pattern=".txt")
#setwd("C:/Users/cuevital31/OneDrive/Masaüstü/Projem3/5. tik/Colon/")
iep_z = as.matrix (read.table("sample_cancer_file.txt",header = T,sep = "\t"))


#for (i in 1:length(list.filenames)) {
  
 # setwd("C:/Users/cuevital31/OneDrive/Masaüstü/Projem3/5. tik/Colon/HT29-DrugNetworks-Sim")
drug_network = as.matrix (read.table("sample_drug_file_network_dist.txt",header = F,sep = "\t"))
el <- data.frame(from = drug_network[,1],
                   to = drug_network[,2],
                   weight = drug_network[,3])
  
  drg_ntwrk = graph.data.frame(el, directed = FALSE)%>%
    set_edge_attr("weight", value =  drug_network[,3])
  

  pg <- page_rank(drg_ntwrk, damping = 0.75,weights = drug_network[,3])$vector
  pg1 = as.matrix( sort(pg, decreasing = TRUE))
  
 # setwd("C:/Users/cuevital31/OneDrive/Masaüstü/Projem3/5. tik/Colon/1")
  drug_z = as.matrix (read.table("Sample_drug_file.txt",header = T,sep = "\t"))
  
  int_iep_drug = intersect(iep_z[,1],drug_z[,1])
  
  for (k in 1:length(pg1)) {
    
    gene_ = rownames(pg1)[k]
    
    if(gene_ %in% int_iep_drug){
      
      z1=iep_z[iep_z[,1]==gene_,2]
      z2=drug_z[drug_z[,1]==gene_,2]
      pg1[k]=pg1[k] * (0.5^(abs(z1+z2)))
      
    }else{
      
      z2=drug_z[drug_z[,1]==gene_,2]
      pg1[k]=pg1[k] * (0.5^(abs(z2)))
    }
    
    
  }
  pg2 = pg1[order(pg1[,1],decreasing = T),]
  

  

#  file_p_r = strsplit(list.filenames[i],"[.]")
 # file_p_r = paste(file_p_r[[1]][1],"P_R_075.txt",sep = "")
  
  #setwd("C:/Users/cuevital31/OneDrive/Masaüstü/Projem3/5. tik/Colon/Page Rank 075")
  #write.table(pg2,file_p_r,append=T,sep = "\t",col.names = F,row.names = T)
  

  #print(i)
#}

##################################################IEP PR

#setwd("C:/Users/cuevital31/OneDrive/Masaüstü/Projem3/5. tik/Colon/")
drug_network = as.matrix (read.table("sample_cancer_file_network_dist.txt",header = F,sep = "\t"))
el <- data.frame(from = drug_network[,1],
                 to = drug_network[,2],
                 weight = drug_network[,3])

drg_ntwrk = graph.data.frame(el, directed = FALSE)%>%
  set_edge_attr("weight", value =  drug_network[,3])

#V(grapgh)

# w <- random_walk(drg_ntwrk, start = 31, steps = 10000000)
pg3 <- page_rank(drg_ntwrk, damping = 0.75,weights = drug_network[,3])$vector
pg3 = as.matrix (sort(pg3, decreasing = TRUE))

#setwd("C:/Users/cuevital31/OneDrive/Masaüstü/Projem3/5. tik/Colon/")
iep_z = as.matrix (read.table("sample_cancer_file.txt",header = T,sep = "\t"))


#setwd("C:/Users/cuevital31/OneDrive/Masaüstü/Projem3/5. tik/Colon/1")
#list.filenames<-list.files(pattern=".txt")

#for (i in 1:length(list.filenames)) {
 # setwd("C:/Users/cuevital31/OneDrive/Masaüstü/Projem3/5. tik/Colon/1")
drug_z = as.matrix (read.table("Sample_drug_file.txt",header = T,sep = "\t"))

int_iep_drug = intersect(iep_z[,1],row.names(drug_z))

for (k in 1:length(pg3)) {
  
  gene_ = rownames(pg3)[k]
  
  if(gene_ %in% int_iep_drug){
    
    z1=iep_z[iep_z[,1]==gene_,2]
    z2=drug_z[drug_z[,1]==gene_,2]
    pg3[k]=pg1[k]* (0.5^(abs(z1+z2)))
    
  }else{
    
    z1=iep_z[iep_z[,1]==gene_,2]
    pg3[k]=pg1[k] * (0.5^(abs(z1)))
  }
  
  
}
pg4 = pg3[order(pg3[,1],decreasing = T),]

#file_p_r = strsplit(list.filenames[i],"[.]")
#file_p_r = paste(file_p_r[[1]][1],"_IEP_075.txt",sep = "")
#setwd("C:/Users/cuevital31/OneDrive/Masaüstü/Projem3/5. tik/Colon/PR075_IEP")
#write.table(pg2,file_p_r,append=T,sep = "\t",col.names = F,row.names = T)
#print(i)
#}

#file_a_a = strsplit(list.filenames[i],"[.]")
#file_a_a = paste(file_a_a[[1]][1],"A_A.txt",sep = "")


######################################################End of IEP
#############################################TRY of AUC


#setwd("C:/Users/cuevital31/OneDrive/Masaüstü/Projem3/5. tik/Colon/Page Rank 075")
#list.filenames<-list.files(pattern=".txt")
#for (i in 1:length(list.filenames)) {
  
 # setwd("C:/Users/cuevital31/OneDrive/Masaüstü/Projem3/5. tik/Colon/Page Rank 075")
drug_sorted = pg2

 # file_p_r = strsplit(list.filenames[i],"P_R_075")
  #file_p_r = paste(file_p_r[[1]][1],"_IEP_075.txt",sep = "")
  #setwd("C:/Users/cuevital31/OneDrive/Masaüstü/Projem3/5. tik/Colon/PR075_IEP")
  iep_sorted = pg4
  
  drug_file="drug_rslt.txt"
  
  
  for (j in 1:100) {
    create_conf_matrix_drug(drug_sorted,ceiling(length(drug_sorted[,1])*j/100),drug_file)
    
  }
  iep_file="cancer_rlst.txt"
  for (k in 1:100) {
    
    create_conf_matrix_iep(iep_sorted,ceiling(length(iep_sorted[,1])*k/100),iep_file,drug_sorted)
  }
 # print(i)
#}

#################################################################### AUC


#setwd("C:/Users/cuevital31/OneDrive/Masaüstü/Projem3/5. tik/Colon/HT29-DrugNetworks-Sim")
#list.filenames<-list.files(pattern=".txt")
#for (i in 1:length(list.filenames)) {
  
 # setwd("C:/Users/cuevital31/OneDrive/Masaüstü/Projem3/5. tik/Colon/PR Conf Mat Drug 075")
  
  drug_file="drug_rslt.txt"  
  
  cnf_mtrx = read.table(drug_file,header = F,sep = "\t")
  
  if(cnf_mtrx[1,1]==0 & cnf_mtrx[1,2]==0 & cnf_mtrx[1,3]==0 & cnf_mtrx[1,4]==0 ){
    All_results_PR = cbind("drug-name",0)
   # setwd("C:/Users/cuevital31/OneDrive/Masaüstü/Projem3/5. tik/Colon/")
    
    write.table(All_results_PR,"PR_results_075.txt",append=T,sep = "\t",col.names = F,row.names = F)
    
  }else{
    
    tpr = vector(length = 100)
    fpr = vector(length = 100)
    sens = vector(length = 100)
    specif = vector(length = 100)
    for (a in 1:100) {
      
      tpr[a]= cnf_mtrx[a,1]/(cnf_mtrx[a,1]+cnf_mtrx[a,4])
      fpr[a]= cnf_mtrx[a,3]/(cnf_mtrx[a,3]+cnf_mtrx[a,2])
      sens[a]= cnf_mtrx[a,1]/(cnf_mtrx[a,1]+cnf_mtrx[a,4])
      specif[a] = cnf_mtrx[a,2]/(cnf_mtrx[a,3]+cnf_mtrx[a,2])
      
      
    }
    
    
    height = (sens[-1]+sens[-length(sens)])/2
    width = diff(fpr) # = diff(rev(fpr))
    auc_drug = sum(height*width)
    
   # setwd("C:/Users/cuevital31/OneDrive/Masaüstü/Projem3/5. tik/Colon/PR Conf Mat IEP 075")
    
    iep_file="cancer_rlst.txt"
    
    
    cnf_mtrx = read.table(iep_file,header = F,sep = "\t")
    tpr = vector(length = 100)
    fpr = vector(length = 100)
    sens = vector(length = 100)
    specif = vector(length = 100)
    for (a in 1:100) {
      
      tpr[a]= cnf_mtrx[a,1]/(cnf_mtrx[a,1]+cnf_mtrx[a,4])
      fpr[a]= cnf_mtrx[a,3]/(cnf_mtrx[a,3]+cnf_mtrx[a,2])
      sens[a]= cnf_mtrx[a,1]/(cnf_mtrx[a,1]+cnf_mtrx[a,4])
      specif[a] = cnf_mtrx[a,2]/(cnf_mtrx[a,3]+cnf_mtrx[a,2])
      
      
    }
    
    sens=c(0,sens,1)
    fpr=c(0,fpr,1)
    
    # plot(fpr, sens, type="b", xlim=c(0,1), ylim=c(0,1), lwd=2,
    #xlab="1 ??? specificity", ylab="Sensitivity") # perhaps with xaxs="i"
    #grid()
    #abline(0,1, col="red", lty=2)
    height = (sens[-1]+sens[-length(sens)])/2
    width = diff(fpr) # = diff(rev(fpr))
    auc_iep = sum(height*width)
    
    
    #setwd("C:/Users/cuevital31/OneDrive/Masaüstü/Projem3/5. tik/Colon/")
    
    All_results_PR = cbind("drug-name",sqrt(auc_drug*auc_iep))
    write.table(All_results_PR,"PR_results_075.txt",append=T,sep = "\t",col.names = F,row.names = F)
  }
  
#}
