# Supplementary material for: Network neighborhood operates as a drug repositioning method for cancer treatment
Source: PeerJ. 2023 Jul 10;11:e15624. doi: 10.7717/peerj.15624 (PMC10340098; doi:10.7717/peerj.15624)
Supplement: Supplemental Information 15 [file peerj-11-15624-s015.zip › codes/pruned_FLN-(0.1-1.0].txt]

10021	23415	0.148
10021	23416	0.1365
10040	57679	0.1244
1013	91653	0.2132
1008	1013	0.1185
10057	23439	0.1101
10057	23456	0.2028
10000	122011	0.1486
10000	152110	0.1469
1019	114783	0.1218
1002	22883	0.1012
10127	59348	0.1445
10160	27128	0.1157
100	6390	0.1326
1002	22920	0.1024
10147	10181	0.1112
10127	124751	0.1074
10189	23013	0.1218
10189	23020	0.1303
10189	23029	0.1531
10170	50700	0.1383
10172	57336	0.1282
10125	22800	0.1123
10125	22808	0.1107
10125	22821	0.1196
10147	10291	0.2175
10111	10309	0.1198
10159	10284	0.1135
10081	79622	0.2238
100	6500	0.1058
10015	10963	0.1123
10170	50814	0.1217
10163	121512	0.1286
10165	83447	0.1487
10111	10463	0.1019
1018	202374	0.1194
10047	128817	0.1315
10047	128820	0.177
10047	128821	0.177
10093	79784	0.1319
10160	57569	0.1101
10160	57584	0.1216
10097	727848	0.1312
1013	56105	0.1012
1013	56138	0.1012
10111	10524	0.1271
100	6714	0.1074
10111	10592	0.1565
10189	23350	0.1218
10189	23398	0.1303
10160	57636	0.1101
10160	57669	0.1541
10160	57679	0.1342
10189	23450	0.1303
10189	23451	0.1631
1012	10857	0.128
10061	84696	0.2923
10171	96610	0.1207
10189	23517	0.1303
10189	23524	0.1303
10061	84705	0.1913
10044	57139	0.125
10056	27000	0.1846
10044	221002	0.125
10111	65057	0.1663
1000	65217	0.1314
10165	83884	0.1983
10001	23019	0.1211
10139	29907	0.1041
10001	23097	0.2898
10025	23097	0.1627
1019	139728	0.1194
10102	142940	0.1151
10068	27178	0.1206
10052	375519	0.162
1007	1008	0.1968
1007	1013	0.2375
1007	1016	0.1302
10189	53938	0.1303
10013	83464	0.1091
10001	23389	0.1413
10025	23389	0.1531
10136	56649	0.1007
10013	23409	0.1752
10013	23411	0.333
10001	23528	0.1095
1017	114783	0.1218
10013	53615	0.1015
1017	91754	0.1194
1017	91768	0.1814
1007	1499	0.1048
1018	22848	0.1955
1018	22853	0.1218
1018	22858	0.1595
10181	54715	0.1083
10127	10155	0.122
10127	10168	0.1134
10127	10172	0.1282
1017	651610	0.1413
10112	56992	0.1064
10143	348174	0.1122
10131	730211	0.1276
10114	112858	0.1218
10013	83933	0.2287
1018	22983	0.1194
1019	150094	0.1315
10127	10224	0.1074
10181	84991	0.1176
10164	27233	0.1722
10008	26251	0.1581
10076	114971	0.1028
10000	147746	0.1381
10181	220988	0.1083
10168	140612	0.1074
10181	54952	0.1083
10152	27352	0.1061
10094	81873	0.1847
10127	10365	0.1951
10089	54207	0.1179
10008	56479	0.1629
10073	79711	0.1299
10188	27352	0.1206
10073	79760	0.1246
10059	11311	0.1149
10127	285268	0.1218
10056	647436	0.1185
10097	79784	0.1093
10174	50944	0.1046
10073	79833	0.127
10103	10551	0.1233
10127	10520	0.1282
10152	57679	0.1286
10085	79937	0.1055
10127	10664	0.1269
10157	23530	0.1199
10000	57118	0.1381
10000	57143	0.1405
10000	57144	0.1381
10000	57172	0.1381
10021	259232	0.1014
10143	11095	0.1089
1006	1007	0.1185
1006	1008	0.1185
1006	1009	0.1306
1006	1010	0.1185
1006	1012	0.1388
1006	1013	0.1808
1006	1016	0.1185
10179	11007	0.1038
10127	10782	0.1297
10127	10795	0.1282
10154	80031	0.1085
101	7064	0.1007
101	7093	0.1071
10000	27102	0.1486
10010	50616	0.1144
10131	11140	0.1458
10000	27148	0.1381
10143	11117	0.1099
10008	154881	0.1112
10130	80142	0.1286
10155	11176	0.1005
1017	139728	0.237
10048	27185	0.112
10000	57396	0.1381
10062	51042	0.1051
10156	642517	0.1061
10000	27330	0.1339
10000	27347	0.1381
1017	26524	0.1194
1009	2195	0.1012
1017	56647	0.1191
1017	56654	0.1882
10155	11335	0.1761
10096	28988	0.1664
1009	2200	0.1234
10000	57538	0.1405
10172	128209	0.1017
10000	57551	0.1381
10081	85437	0.1478
1019	120892	0.13
10127	255877	0.1149
1017	646643	0.1194
10000	283455	0.1486
10000	57679	0.1265
1017	26750	0.1566
10039	165631	0.1315
10161	84636	0.1194
10073	30000	0.1299
10048	57610	0.1146
1017	56924	0.1194
10000	57787	0.1445
10000	283629	0.1381
10057	84056	0.1514
10105	256374	0.1197
10128	26747	0.1158
10058	146754	0.1145
10125	23025	0.1661
10125	23048	0.1222
10156	27128	0.1022
10101	23162	0.105
1017	150094	0.1194
1006	1825	0.1012
1006	1828	0.1185
10017	23786	0.1097
10125	23179	0.1399
10168	57336	0.1134
10021	84329	0.1071
10170	51109	0.1295
1018	127933	0.1218
10170	51144	0.1058
10170	51170	0.119
10093	25794	0.1146
10125	23229	0.1214
10149	23284	0.112
10081	55954	0.1478
10093	55930	0.1146
10101	83549	0.2023
10127	65982	0.1134
10130	50999	0.1053
10125	23371	0.1418
10038	80351	0.1315
10125	83593	0.1272
1005	1006	0.1185
1005	1007	0.214
1005	1008	0.1185
1005	1009	0.1185
1005	1010	0.2363
1005	1013	0.2074
1005	1014	0.1015
1005	1016	0.1185
10178	50939	0.1185
10168	57541	0.1118
10101	23479	0.2484
10045	54453	0.1086
10160	440107	0.1107
10044	116449	0.1365
10156	57679	0.1061
1000	11127	0.1188
1000	11162	0.1132
10172	389058	0.1017
1018	388228	0.1194
10111	11073	0.2194
10168	57786	0.1118
100	7298	0.1337
10125	23678	0.1055
10125	23683	0.1304
10111	11127	0.102
10111	11144	0.2236
10021	54714	0.1658
1018	203054	0.1218
10021	54795	0.1014
10170	51635	0.1357
10111	11200	0.2455
10111	11277	0.1245
10021	54822	0.1054
100	7453	0.1265
100	7498	0.1326
10189	84292	0.1303
10021	79054	0.1054
10189	24144	0.1303
10189	24148	0.1303
10061	85320	0.1302
10189	84321	0.2427
10189	84365	0.1128
10060	94160	0.1171
10134	80347	0.1211
10146	80336	0.126
10061	55316	0.2115
10061	55324	0.1412
10061	55341	0.2941
1017	120892	0.13
10020	152006	0.1074
10020	152007	0.1023
10085	85445	0.1055
1018	203447	0.1194
10125	160851	0.1304
10189	54464	0.1238
10153	54512	0.1265
1005	1828	0.1185
10189	54502	0.1171
10061	55520	0.1326
1018	23012	0.185
1018	23031	0.1194
1018	23043	0.1194
1018	23049	0.1218
1018	23097	0.1747
1018	23139	0.1194
1018	23178	0.185
10022	117579	0.161
10096	64431	0.1235
10129	23012	0.1231
10110	112858	0.1218
10001	84246	0.1502
1018	23235	0.1315
10073	55705	0.142
10181	55131	0.1083
1004	1005	0.2074
1004	1006	0.1306
1004	1007	0.2296
1004	1008	0.2296
1004	1009	0.1185
1004	1010	0.1185
1004	1012	0.1388
1004	1013	0.1185
1004	1014	0.1021
1004	1016	0.2296
10181	55192	0.1083
10163	147179	0.1703
10061	55854	0.189
1018	23387	0.1194
10189	84991	0.175
10165	79085	0.2031
10172	28999	0.1345
10174	51168	0.1216
1017	115426	0.1286
10061	25821	0.2165
10112	57519	0.1444
1018	83694	0.1218
10105	23398	0.1197
10061	25902	0.2927
10001	54457	0.1095
10073	25929	0.1598
1018	23552	0.1092
1018	83732	0.1218
10085	25975	0.1349
10152	63916	0.135
1018	23604	0.1315
1018	23617	0.1194
1018	23678	0.2116
1018	23683	0.1381
10013	84676	0.1186
10181	55544	0.1083
10168	171392	0.1118
1004	1499	0.1168
10174	51466	0.1015
10131	645619	0.1171
1018	83903	0.1218
1018	23752	0.1194
1018	83931	0.13
10127	201516	0.1134
1018	83983	0.1194
10181	55696	0.1109
10008	27012	0.1581
1018	53904	0.1194
10001	54797	0.212
1018	53944	0.13
10127	11143	0.1002
10025	54797	0.2238
10105	23759	0.1197
1018	494551	0.13
10013	54815	0.1319
10013	54880	0.2192
10060	150000	0.1171
10127	11278	0.1149
10105	53938	0.2054
10092	10093	0.2857
10092	10094	0.5285
10092	10095	0.2252
10092	10096	0.4265
10092	10097	0.5119
10168	93134	0.1074
1004	1828	0.1185
10165	79751	0.1658
10093	91624	0.1307
10092	10109	0.453
10092	10120	0.1329
10092	10121	0.1001
10022	51289	0.1011
10021	170850	0.1186
10053	85439	0.1786
10021	90134	0.1365
1017	652904	0.1478
10008	57528	0.1112
10021	140803	0.1054
1017	57118	0.185
10053	55435	0.1247
1017	57172	0.185
10092	10381	0.1102
1003	1004	0.1185
1003	1005	0.1185
1003	1006	0.1185
1003	1012	0.1301
1003	1013	0.1764
1003	1014	0.1172
1003	1015	0.1668
10090	113189	0.192
10060	89845	0.1171
10026	284098	0.1352
1017	57396	0.1039
101	8038	0.1171
10000	284086	0.1445
1003	50855	0.1621
10092	10552	0.2834
1017	27330	0.1194
1017	27343	0.1071
10053	55745	0.1279
10112	113220	0.1444
1017	57538	0.1405
1017	57551	0.1194
10168	136259	0.108
10152	28988	0.1242
10160	94134	0.1022
10160	64097	0.1346
1003	1445	0.2268
1003	1495	0.112
1003	1499	0.1739
10096	375189	0.1276
1003	1500	0.1418
10128	27443	0.2108
10013	79885	0.4987
1019	146057	0.1218
10013	79947	0.1276
10130	81567	0.1528
10168	342357	0.1134
101	8510	0.101
10161	353345	0.1194
10142	51592	0.1025
10109	23603	0.2613
1003	1823	0.1039
1003	1824	0.1039
1003	1825	0.1367
1003	1828	0.1333
1003	1829	0.1039
1003	1830	0.1367
1003	1832	0.1653
10165	60386	0.1771
10130	51661	0.1232
101	8745	0.1286
101	8754	0.1475
1003	1969	0.14
10060	10061	0.1215
101	8858	0.1085
10000	28996	0.1381
10021	55283	0.1014
10096	10097	0.6348
1002	1004	0.1185
1002	1005	0.1185
1002	1006	0.1311
1002	1013	0.1185
1002	1014	0.1142
10057	85320	0.1171
10048	28996	0.1099
10096	10109	0.5653
10096	10120	0.1163
10096	10121	0.1163
10149	84435	0.1095
10096	10152	0.103
10168	58491	0.1282
10096	10163	0.1863
10189	60625	0.1303
10060	10257	0.1171
10168	342945	0.1134
10160	64926	0.1101
10060	10351	0.1036
10021	55503	0.1168
10062	22954	0.1102
10096	10391	0.1071
10017	79370	0.1219
10001	90390	0.3376
10025	90390	0.2996
10000	731751	0.1405
100	8295	0.1002
10014	51564	0.1499
10112	645106	0.1444
1002	1495	0.1071
1002	1499	0.1484
10188	341676	0.1007
10096	10552	0.2398
10160	29116	0.1346
10149	84873	0.112
10062	221895	0.1051
10026	51604	0.523
10189	55110	0.1121
10110	51135	0.13
10008	93107	0.1074
10180	10181	0.2004
10168	28999	0.1409
10096	10787	0.1314
10188	94134	0.1085
10060	10845	0.1069
10096	10810	0.1067
10158	51278	0.1267
10189	85437	0.1494
10137	131034	0.1148
10096	10880	0.1163
10096	10881	0.1163
10005	79885	0.154
1018	440275	0.13
1002	1825	0.1215
10060	10973	0.1069
10127	387032	0.1134
10084	10907	0.1066
10112	63971	0.1444
1017	146057	0.1218
10170	22949	0.107
10148	63923	0.1095
1018	389840	0.1194
10146	81502	0.1337
10152	64397	0.1163
10180	10482	0.1083
100	8802	0.1585
1018	54101	0.13
10189	55596	0.1303
1018	84254	0.185
10146	51574	0.1083
1001	1004	0.1311
1001	1005	0.1185
1001	1006	0.1311
1001	1013	0.1185
10146	81691	0.1142
10178	497190	0.1176
10001	55090	0.2137
10189	55696	0.175
10110	81788	0.1194
10025	55090	0.139
1013	28316	0.1185
10110	51701	0.1194
10110	51755	0.1194
10110	51765	0.1663
1018	84446	0.1925
10110	51776	0.13
1018	84451	0.13
10157	60487	0.2154
10040	10043	0.148
10117	24144	0.138
10000	124923	0.1486
1018	204851	0.1194
10061	56897	0.1251
10025	55250	0.1052
1001	28513	0.1185
10006	51168	0.1137
1013	28513	0.1643
10189	25804	0.1303
1018	84630	0.1218
10189	55998	0.2007
10189	55999	0.1496
10165	284427	0.1322
10076	653129	0.1098
10006	51225	0.1533
10189	25949	0.1303
1001	1495	0.1209
1001	1499	0.1007
1001	1500	0.1201
10042	22927	0.1392
10076	10326	0.1138
10001	55588	0.2028
10076	10385	0.1105
10105	729793	0.1197
10006	51466	0.1247
10025	55588	0.139
10000	149420	0.1486
1018	54822	0.1405
1018	84930	0.1955
1018	54861	0.1194
10126	144132	0.1108
10006	51517	0.1137
1018	54899	0.1002
1018	340156	0.1194
1018	79012	0.185
10114	114783	0.1218
10062	116113	0.1002
1018	54986	0.13
10102	51069	0.1306
10102	51073	0.2392
10102	51081	0.1287
10001	112950	0.2735
10056	29789	0.1628
1017	653650	0.1114
10160	642517	0.1101
1003	51294	0.1615
1001	1830	0.1012
10148	58985	0.107
10102	51116	0.3127
10013	55869	0.3091
10114	51135	0.13
10126	51143	0.1116
10020	29925	0.1609
1019	122011	0.13
10013	25855	0.2658
10102	51204	0.2422
10126	114327	0.1186
10052	10804	0.2242
10160	10287	0.1056
10160	10297	0.1056
10136	645529	0.1007
10044	153020	0.125
10048	64795	0.1592
1000	1001	0.1185
1000	1002	0.2636
1000	1003	0.224
1000	1004	0.1185
1000	1005	0.1185
1000	1006	0.1808
1000	1007	0.1185
1000	1008	0.1185
1000	1009	0.2438
1000	1010	0.1185
1000	1012	0.133
1000	1013	0.1608
1000	1014	0.1015
1000	1015	0.1006
1000	1016	0.1185
1000	1020	0.1939
10172	10365	0.1345
10168	64288	0.1134
10174	22941	0.1046
10160	10451	0.1092
101	79148	0.101
10172	10520	0.1067
1003	2149	0.114
1003	2195	0.1006
10152	29763	0.1061
10143	255631	0.1099
10114	81788	0.1866
101	79258	0.1007
1005	28316	0.1185
1018	79705	0.1218
10000	29110	0.1486
10089	56659	0.1495
10146	113251	0.1132
1003	2243	0.1245
10140	29883	0.2183
10121	55860	0.1737
10114	51701	0.1194
10005	55163	0.1217
1000	1445	0.1309
10114	51755	0.1194
10048	29107	0.1171
10114	51765	0.1194
10114	51776	0.13
1000	1495	0.263
1000	1499	0.2838
1003	2321	0.156
1003	2324	0.1437
1018	79858	0.1194
10172	10782	0.1282
10172	10795	0.1067
10093	57175	0.1011
1000	1500	0.1221
10093	57180	0.1461
1000	1501	0.1816
10160	65012	0.1107
10114	139728	0.1194
10044	10125	0.1371
1005	28513	0.1185
1018	79934	0.1218
10062	23054	0.2083
10068	10148	0.1264
10000	255239	0.1486
1000	1630	0.1284
10044	10235	0.1475
10044	10278	0.1183
10053	26958	0.1112
10053	26985	0.1279
1000	1742	0.139
10156	64926	0.1284
10021	342372	0.1014
1000	1823	0.1729
1000	1824	0.1817
1000	1825	0.1691
1000	1828	0.1661
1000	1829	0.1367
1000	1830	0.1367
1000	1832	0.1295
10114	646643	0.1194
10044	10411	0.125
10044	10451	0.1349
10131	391634	0.1276
10000	130399	0.1486
10161	56670	0.1194
1000	1947	0.1284
10062	23414	0.1051
10056	10535	0.1717
10025	112950	0.2238
1013	64084	0.1314
1017	28996	0.1194
10125	55103	0.1137
10044	10603	0.1349
10146	650686	0.1131
10050	23539	0.1045
1003	2904	0.1006
1003	2905	0.1127
10189	284942	0.1358
10109	84940	0.1496
10056	10693	0.1401
10068	10663	0.1313
10017	55825	0.1097
10000	225689	0.1381
10000	29904	0.1405
10000	29941	0.1339
10168	59348	0.1239
1017	122011	0.13
10152	10163	0.2193
10136	339906	0.1007
10136	339967	0.1007
10114	150094	0.1194
10060	11194	0.1359
10056	65003	0.1217
10021	56302	0.1168
10021	26251	0.14
10096	11151	0.1821
10045	26228	0.1349
1013	64403	0.1185
1013	64405	0.1185
10021	56479	0.1404
10056	10988	0.3163
10170	195814	0.1159
10178	22918	0.1054
10106	51496	0.1165
10172	65982	0.1201
10152	10451	0.1357
10152	10458	0.2107
10060	146754	0.103
10188	10451	0.1261
10188	10461	0.2425
10136	64499	0.1007
10170	83693	0.1388
10189	56000	0.2203
10000	10087	0.1381
10061	27000	0.2671
10189	26019	0.1881
10152	10787	0.2967
10136	64699	0.1007
10000	10110	0.1339
10000	10114	0.1502
10188	10733	0.1099
10125	25865	0.1304
10180	11103	0.1568
10097	57175	0.1667
10097	57180	0.3155
10152	10810	0.1117
10021	56923	0.1487
10189	26121	0.1303
10058	254394	0.1054
10036	10155	0.1513
1009	28513	0.1185
10054	23028	0.1495
10105	128192	0.1197
10170	23770	0.1116
10189	124540	0.1056
1018	90956	0.1218
10000	10290	0.1381
10000	10298	0.1381
10140	10950	0.1496
100	9615	0.1437
10061	27292	0.1217
1018	30811	0.1194
10048	10296	0.1586
1018	30849	0.13
1018	140469	0.1194
10002	22907	0.1204
10014	22933	0.12
10000	10420	0.1469
10114	120892	0.13
10000	10461	0.111
10000	10494	0.1445
10189	390748	0.1056
10054	23352	0.103
10085	57575	0.1004
10165	26517	0.1664
10000	10595	0.1486
1018	140609	0.1194
10110	114783	0.1218
10048	10526	0.1495
10048	10527	0.1033
1018	85366	0.1194
10000	10645	0.1381
1017	64061	0.1013
10082	221914	0.1113
100	132	0.1023
100	134	0.2048
100	135	0.1997
100	136	0.218
100	189	0.111
10042	23522	0.1174
1018	55351	0.1194
1018	85443	0.1194
1018	85481	0.1194
10000	10733	0.1445
10000	10746	0.1502
10000	10769	0.1381
10000	10783	0.1445
10105	85313	0.1197
1018	140803	0.1405
10120	10121	0.1512
100	270	0.1345
10000	65018	0.1486
10073	57819	0.1375
10076	11099	0.1098
10000	65061	0.1381
10174	23048	0.142
10168	10172	0.1282
1018	140901	0.13
101	255926	0.1171
100	353	0.186
1019	1020	0.2714
1019	1021	0.3514
1019	1022	0.38
1019	1024	0.1092
1019	1026	0.2145
1019	1027	0.3033
1019	1028	0.1857
1019	1029	0.356
1019	1030	0.2225
1019	1031	0.2737
1019	1032	0.2729
1019	1033	0.1048
10076	11122	0.1696
10189	56949	0.1303
10076	11156	0.1098
10110	22848	0.1144
10110	22853	0.1218
10110	22858	0.1039
10000	65125	0.1486
1018	55561	0.1381
1018	55589	0.1955
10146	22827	0.1456
1019	1111	0.1189
1019	1119	0.1268
10120	10398	0.1329
10036	10915	0.1513
1019	1147	0.1331
101	431705	0.101
1019	1163	0.1227
10036	10951	0.1859
1005	64403	0.1185
1005	64405	0.1185
1019	1198	0.1194
10189	26986	0.175
10110	22983	0.1152
10181	27327	0.1083
10181	27332	0.1214
1018	55681	0.1391
10000	65266	0.1486
10000	65267	0.1381
10000	65268	0.1486
10168	10365	0.1409
10146	22916	0.1064
10146	22948	0.1062
10146	22985	0.1085
1018	55781	0.1218
10156	10451	0.1124
101	155185	0.1007
10120	10540	0.1662
10128	64425	0.1589
1018	25778	0.13
1018	55872	0.13
10127	203523	0.1134
10168	10520	0.1282
10120	10627	0.1001
1019	1432	0.1194
1019	1454	0.13
1019	1456	0.13
1018	25865	0.1381
10172	136259	0.1017
10174	23504	0.1046
10174	23542	0.1022
100	861	0.1492
10062	147323	0.13
1018	25989	0.2491
10174	23607	0.1017
10174	23637	0.1217
10168	10782	0.1134
10110	139728	0.1194
10168	10795	0.1282
10120	10880	0.1163
100	978	0.1326
10156	65012	0.1022
1019	1660	0.1071
10058	23020	0.1069
10087	80765	0.1066
10143	161198	0.1007
10058	23078	0.103
1000	2017	0.1035
10172	342357	0.1282
10058	23195	0.103
10051	50808	0.162
10000	65975	0.1381
10001	138474	0.1095
10110	646643	0.1194
1000	2195	0.1126
1000	2196	0.1017
10010	23318	0.1074
1018	341676	0.1194
1017	29110	0.13
1000	2247	0.1078
1000	2264	0.1925
10093	63876	0.1146
1018	1019	0.1092
1018	1020	0.1092
1018	1021	0.1092
1018	1022	0.1092
1018	1024	0.1747
1018	1025	0.1092
1018	1026	0.1614
1018	1027	0.1007
1018	1033	0.2012
10058	23456	0.4744
10058	23457	0.3347
10008	157855	0.1581
10136	646960	0.1007
10161	57121	0.1194
1018	1111	0.2918
1018	1147	0.1575
1018	1163	0.1165
1018	1164	0.1478
1018	1195	0.185
1018	1196	0.185
1018	1197	0.185
1018	1198	0.1194
10058	23586	0.1069
10050	54020	0.1861
10124	10139	0.136
1003	3384	0.1563
10130	23071	0.2313
10168	168374	0.1282
10142	23048	0.1203
10110	150094	0.1194
10161	27199	0.1194
1018	1263	0.1621
1017	283629	0.1194
10050	84255	0.1332
10096	653888	0.1483
1018	1326	0.142
10154	23129	0.1057
10114	22848	0.1144
10114	22853	0.1218
10114	22858	0.1039
10133	26994	0.1536
1000	2697	0.1558
10178	23166	0.1092
1003	3579	0.1001
10161	27334	0.1736
1000	2700	0.1243
1000	2702	0.1293
1000	2705	0.1329
1000	2707	0.1309
1018	1432	0.1194
1018	1452	0.1821
1018	1453	0.13
1018	1454	0.13
1018	1455	0.13
1018	1456	0.13
1018	1457	0.1194
1018	1459	0.1194
10114	22983	0.1194
10166	83447	0.1064
10188	112858	0.1099
10142	23353	0.1014
10168	65982	0.1255
1002	56134	0.1015
1002	56140	0.1346
1002	56142	0.1346
1002	56143	0.1018
1002	56144	0.1346
1002	56146	0.1018
1002	56147	0.1018
1000	2891	0.1418
1000	2898	0.1055
10188	197259	0.1007
1003	3728	0.112
1003	3791	0.1591
1000	2901	0.1188
1000	2902	0.1384
1000	2906	0.1384
1018	1612	0.1194
1018	1613	0.1194
1013	65010	0.1012
1017	29941	0.1194
10062	84662	0.1051
10136	10699	0.1007
1018	1760	0.1194
10137	26058	0.1154
10021	27012	0.1485
10112	10749	0.1444
10021	57113	0.1054
10152	11086	0.1044
10021	57192	0.1168
10058	200383	0.1145
10045	57139	0.1185
1018	1859	0.1194
10154	23654	0.1012
1018	1869	0.1427
1018	1870	0.1427
1018	1871	0.1487
10166	83884	0.1781
10021	27133	0.1365
1013	65217	0.1314
10014	23028	0.1178
10130	23753	0.1037
10125	26207	0.129
1018	1956	0.1218
10127	128209	0.108
10188	11184	0.1166
10127	158399	0.1134
10021	57369	0.1307
10014	23125	0.105
10136	10942	0.1007
10120	375189	0.1003
10059	644153	0.1145
1017	1018	0.1908
1017	1019	0.1423
1017	1021	0.1212
1017	1022	0.3378
1017	1024	0.1747
1017	1026	0.1866
1017	1027	0.2874
1017	1028	0.1227
1017	1033	0.2991
1017	1045	0.2083
1017	1062	0.1196
10083	51168	0.1141
10000	131890	0.1339
10110	120892	0.13
8085	10057	0.152
1017	1111	0.2526
1017	1119	0.1181
1017	1147	0.1444
1017	1163	0.357
1017	1164	0.3271
10101	26502	0.1081
1017	1195	0.1039
1017	1196	0.1039
1017	1197	0.1039
1017	1198	0.1194
10189	92906	0.1158
10061	63875	0.135
1017	10000	0.157
10082	90161	0.1074
1017	10036	0.1115
10146	199746	0.1477
10021	57657	0.217
1017	1263	0.1213
10014	23411	0.268
1017	10110	0.1039
1017	10111	0.1079
10085	63923	0.136
10038	83666	0.1315
10189	391282	0.1161
10014	53615	0.1015
10000	11011	0.1502
10026	23556	0.1316
10000	11035	0.155
10000	11040	0.1381
10026	23592	0.1016
1018	91754	0.1194
1018	91768	0.1406
1017	10298	0.1315
10083	340990	0.1144
1017	1432	0.1194
1017	1445	0.1043
1017	1454	0.142
1017	1456	0.13
10110	23031	0.1152
10110	23043	0.1315
10189	57187	0.2325
10048	11043	0.1124
10000	11113	0.1339
1018	91807	0.1194
10000	11183	0.1381
10000	11184	0.1381
10146	23029	0.1083
10059	80018	0.1145
10094	653888	0.1763
10036	11198	0.1531
10110	23178	0.185
10014	83933	0.2938
10000	11200	0.1381
10000	11213	0.1486
10000	11214	0.1381
1002	3728	0.1253
10146	23185	0.146
10036	11200	0.1412
1017	1647	0.1375
10189	27258	0.1631
10110	23235	0.1737
10189	27288	0.1158
10000	11329	0.1339
100	10087	0.1158
1017	10519	0.13
1017	10575	0.1268
10127	389058	0.108
1017	10592	0.1093
1017	10595	0.1486
10000	126520	0.1381
10189	27316	0.175
10170	79154	0.1194
10189	27332	0.1357
10189	27336	0.1218
10189	27339	0.1577
10110	23327	0.1394
1017	1760	0.1666
10189	57461	0.1303
1017	10645	0.1039
1006	56105	0.1012
1006	26025	0.1015
10052	349149	0.162
1017	1869	0.1968
1017	1870	0.1628
1017	1871	0.1572
1017	1874	0.1534
1017	1875	0.1078
1018	56164	0.1218
1017	10733	0.2012
10146	23435	0.1325
1017	1956	0.1494
1017	65061	0.1007
10066	84679	0.1286
10146	220988	0.1164
10189	57703	0.1631
10110	23604	0.1194
10110	23683	0.1381
10116	10745	0.1272
1017	65125	0.142
1017	10912	0.1068
10061	642762	0.1058
10000	728642	0.1381
10189	57819	0.2584
10110	83903	0.1218
10110	23752	0.1194
10110	83931	0.13
10006	23048	0.1008
10128	65083	0.1277
10128	10849	0.1447
1017	65268	0.13
10168	11143	0.1002
10128	10891	0.1064
10155	80152	0.1006
10110	53944	0.1144
10006	23136	0.105
10131	80273	0.1088
10006	23191	0.3287
1018	26524	0.1194
1018	26576	0.13
10181	58517	0.1083
1018	26750	0.1566
10075	51366	0.1137
10174	54507	0.1041
10136	221191	0.1007
10006	83660	0.1209
10018	83658	0.1763
1018	56924	0.1194
10143	50509	0.1099
10006	23542	0.1022
10006	83715	0.1062
10093	134549	0.1146
101	56547	0.101
10006	23607	0.1267
10114	23031	0.1194
1018	166614	0.1194
10114	23043	0.1315
10143	80781	0.1099
10117	56955	0.1558
10092	653888	0.1483
10171	51068	0.1256
10102	23173	0.2452
1017	65975	0.1194
10114	23178	0.185
10174	54874	0.142
10000	202374	0.1381
10056	401019	0.2172
10131	50808	0.254
10021	93107	0.1186
10171	51154	0.1488
10133	27329	0.112
10114	23235	0.1194
1000	3082	0.1187
1000	3084	0.1284
1015	23474	0.1047
10143	50939	0.1099
10056	729789	0.1523
1015	1045	0.1847
10054	79876	0.1562
10168	114821	0.1134
10126	146754	0.1144
10171	51388	0.1153
10058	84515	0.1054
10126	83657	0.1108
10126	83658	0.1108
1018	2011	0.1194
1018	2081	0.1486
10058	54543	0.1112
10112	11004	0.1064
1018	407835	0.1049
10109	26061	0.1097
1015	1244	0.1004
10005	57127	0.1032
10114	23604	0.1194
1000	3423	0.1201
10114	23678	0.1305
10114	23683	0.1381
10156	139818	0.1022
10111	80119	0.1223
10111	80198	0.2331
10114	83903	0.1218
10114	23752	0.1194
10114	83931	0.13
10093	29127	0.1053
10136	11202	0.1007
10136	11223	0.1007
1000	3611	0.1467
10052	219770	0.162
10126	53904	0.1054
1000	3675	0.1215
1000	3688	0.1671
10116	122769	0.1047
1000	3714	0.1326
1000	3728	0.2864
1000	3732	0.1115
10101	92935	0.2385
10125	440279	0.1152
10062	85441	0.1068
10130	54495	0.1617
10061	171586	0.2813
10174	79869	0.1041
1018	2534	0.111
10096	284441	0.1041
1018	2580	0.13
10061	64241	0.1058
1000	3949	0.1276
1015	1823	0.1024
1015	1828	0.1006
1003	4855	0.1209
10168	169841	0.1403
10125	57139	0.1696
10125	27071	0.1134
10112	146909	0.1444
10043	51552	0.1015
1018	2868	0.1194
1018	2869	0.1194
10131	664618	0.1276
1018	2870	0.1194
1018	2872	0.1194
10137	27132	0.1446
10178	84870	0.107
10093	29766	0.1319
1000	50937	0.2058
1014	1015	0.147
1018	2931	0.185
1018	2932	0.185
1006	5979	0.1015
10062	55809	0.1102
10168	646698	0.1134
10114	122011	0.13
10008	11280	0.1028
10058	79659	0.1145
10163	51168	0.1101
10166	79085	0.1064
10079	51761	0.1427
1017	2033	0.1609
1017	2050	0.1112
1017	2064	0.1466
10101	27429	0.1116
10163	51225	0.254
10061	64757	0.1236
10125	57580	0.1116
10106	23399	0.1725
1017	2146	0.1196
10110	146057	0.1218
1017	11011	0.1419
1017	11065	0.1081
10174	30011	0.1153
1017	2237	0.1175
1017	2260	0.1475
10111	389901	0.1459
10073	64901	0.142
1017	11140	0.1962
1017	11156	0.1011
1017	11184	0.1194
1017	2305	0.132
1017	2308	0.1138
1017	2322	0.1267
10026	84720	0.1707
10148	246778	0.2559
1017	11200	0.249
10038	54625	0.1315
10110	54101	0.13
1017	2475	0.1821
10189	58155	0.1166
10110	84254	0.1194
10061	342293	0.1058
1017	11329	0.1415
10128	11186	0.1162
10038	84875	0.1825
10110	653052	0.1144
1017	2534	0.1046
1017	2547	0.1295
10002	84922	0.1191
1017	2580	0.13
10014	54815	0.1319
10014	54880	0.1263
10189	392517	0.1276
10136	146547	0.1007
10059	51024	0.1583
10093	10094	0.2752
10093	10095	0.2857
10093	10096	0.246
10093	10097	0.246
10093	140469	0.1319
10110	84446	0.185
10161	286530	0.1194
10189	728343	0.2007
10054	55236	0.1716
10026	79087	0.2211
10050	219855	0.1832
10166	79751	0.1609
10038	54956	0.1436
10093	10109	0.2752
10127	80317	0.1134
10127	80320	0.108
10127	80345	0.1134
10170	25979	0.1685
10094	284441	0.1041
10081	10262	0.1303
10146	54464	0.1144
10189	58509	0.1303
10189	58517	0.1218
1018	57118	0.185
1018	57143	0.1218
1018	57144	0.1194
1018	57172	0.185
10178	79987	0.1082
10093	10381	0.1223
10093	10383	0.1051
1013	1014	0.15
1013	1015	0.147
1013	1016	0.1185
1017	2931	0.185
1017	2932	0.1159
1017	2946	0.1205
1018	27102	0.13
1017	2956	0.132
1018	27148	0.1194
10174	30837	0.1392
10143	388512	0.1007
10060	254394	0.1054
1018	57396	0.185
10143	81035	0.1007
10081	10594	0.1478
10110	653650	0.1114
10093	10552	0.1746
10000	127933	0.1405
1006	27328	0.1012
10148	116379	0.1675
1018	27330	0.1194
1018	27347	0.1194
10110	84930	0.1152
10110	54899	0.1002
10047	51686	0.1548
1018	112858	0.1218
10156	115557	0.1022
1018	57538	0.1405
1018	57551	0.1194
10110	54986	0.13
10038	79668	0.1315
10155	51127	0.1027
10155	51132	0.1183
10174	85358	0.1374
10026	79796	0.1371
10143	51266	0.1007
10127	50943	0.1149
1013	1500	0.1066
10000	388228	0.1381
10014	79885	0.2663
1018	57787	0.1194
1018	167359	0.1194
10081	10992	0.1303
101	27299	0.1226
1013	1674	0.1025
10131	81570	0.2096
10000	203054	0.1405
10172	168374	0.1067
10155	51592	0.1829
1013	1828	0.1185
10166	60386	0.1228
101	729034	0.1007
10114	54101	0.13
10114	84254	0.1194
10102	84340	0.292
10181	29896	0.1083
10006	54869	0.2399
10006	84951	0.1324
1003	84552	0.1247
10110	79705	0.1218
1010	28513	0.1185
10015	51160	0.2249
1012	1014	0.1185
10114	84446	0.185
1004	5979	0.1017
1003	54510	0.1012
10130	60681	0.1232
10058	85320	0.1365
10000	203447	0.1381
10110	79858	0.1194
10097	10109	0.4792
10097	10120	0.1163
10052	125111	0.162
10097	10163	0.1837
1000	4137	0.1376
10092	284441	0.1041
10161	64805	0.1194
10061	10257	0.1173
10073	10236	0.1539
1003	54661	0.1006
10110	79934	0.1218
1003	5025	0.1367
10156	221178	0.1022
10051	22894	0.1453
1003	5097	0.1613
10126	147700	0.1108
10102	54516	0.1946
10061	10347	0.1314
10061	10351	0.1058
10061	10352	0.136
1017	255239	0.13
1003	5100	0.1006
1003	5159	0.1034
1003	5175	0.2096
1000	4301	0.1308
1000	4318	0.1229
1000	4323	0.1422
1003	54825	0.1367
10109	27034	0.1251
10109	57175	0.3039
10109	57180	0.387
10130	55033	0.1232
10015	51552	0.1168
1000	51176	0.13
10061	10528	0.29
10073	10526	0.1299
10073	10527	0.142
10085	10516	0.1349
10097	10552	0.2155
10006	79574	0.2229
10015	51652	0.1151
10142	55165	0.138
10114	84930	0.1803
1000	51294	0.1543
10114	54899	0.1002
1003	5443	0.1417
10110	122011	0.13
10056	402694	0.2539
1017	729964	0.2294
1000	4654	0.1037
10114	54986	0.13
10114	283629	0.1194
10021	169522	0.14
10188	114783	0.1099
1003	5578	0.1501
10061	65003	0.2236
10097	10788	0.1331
10061	10845	0.1002
1018	3480	0.1116
10085	65010	0.1061
10181	10236	0.1083
10181	10262	0.1083
10097	10801	0.1071
10111	51362	0.2868
1012	1825	0.12
1018	3551	0.13
1012	1839	0.147
10061	10939	0.1374
1003	5747	0.1369
1003	5781	0.102
1003	5787	0.1459
1018	3611	0.13
1018	3654	0.13
1018	3656	0.13
1012	1950	0.1095
10153	64318	0.1825
10181	10432	0.1083
10181	10482	0.1187
10181	10492	0.1083
10178	55576	0.1092
1018	3717	0.111
10123	51560	0.1045
10050	26503	0.1037
10181	10523	0.1112
10000	494551	0.1486
10143	158326	0.1296
1018	3815	0.1112
10181	10658	0.1187
10142	55815	0.1002
10007	51005	0.5271
10126	79659	0.1108
1018	3984	0.1218
1018	3985	0.1405
10021	59341	0.1746
10114	79705	0.1218
10161	29909	0.1194
10111	81929	0.1338
1002	28513	0.1185
1014	28513	0.1012
1017	3009	0.1129
10114	79858	0.1391
10168	221785	0.1134
10189	64783	0.1218
10181	65110	0.1083
10053	10239	0.1145
10181	10929	0.1083
10181	10946	0.1013
10102	79947	0.2078
10168	221833	0.108
10001	64210	0.1112
10114	79934	0.1218
10006	30011	0.127
10079	22820	0.1246
10109	112950	0.2149
10013	221895	0.1089
10156	121512	0.1022
10110	30811	0.1194
10060	200383	0.103
10110	30849	0.1144
1017	3398	0.2083
1017	3399	0.1129
10013	64426	0.1616
10057	89845	0.136
10008	170850	0.1074
10018	90427	0.1267
1017	3428	0.1052
1017	3480	0.1679
10053	10618	0.1739
10146	55131	0.1083
10127	51042	0.1149
10146	55192	0.1083
10021	29850	0.1014
1017	3551	0.1414
10014	55869	0.2632
10053	10717	0.1363
10081	11066	0.2238
1014	2794	0.1006
10174	91624	0.1467
10139	51128	0.1059
1017	3611	0.13
1017	3643	0.111
1017	3654	0.1061
10110	55351	0.1194
10054	26135	0.1844
10014	25855	0.127
10110	85481	0.1194
10083	83878	0.207
10168	121340	0.1245
10127	51282	0.1155
1017	3718	0.142
1017	3725	0.1144
10014	25942	0.1215
1010	1013	0.1185
1010	1016	0.2001
10038	25976	0.1892
10053	10947	0.1786
10127	51341	0.1149
10127	51351	0.1282
10110	55561	0.1339
10110	55589	0.1144
10188	150094	0.114
10093	11346	0.144
1017	3932	0.1116
1017	3978	0.1748
1001	5097	0.1015
10026	128869	0.5028
10139	51552	0.1017
10139	51560	0.164
10001	29079	0.3376
1013	2196	0.1012
10025	29079	0.2984
10165	89941	0.1135
1006	28316	0.1185
10110	25778	0.13
10110	55872	0.13
10054	728294	0.1211
10021	10052	0.1021
10156	653268	0.1061
10057	10058	0.1359
10057	10060	0.1171
10013	59348	0.1089
10094	57180	0.3998
10168	146050	0.1134
10127	171392	0.1445
10006	85358	0.1233
10174	56243	0.1041
10134	55973	0.3407
10165	29957	0.1638
10102	60678	0.1608
10127	81931	0.1282
10045	10125	0.1185
1006	28513	0.1185
10189	29935	0.1133
10189	29974	0.1367
10087	23043	0.1055
10087	23049	0.1055
10045	10235	0.1185
10051	23137	0.195
10005	122970	0.1173
10057	10257	0.1557
10131	134266	0.1371
10059	22800	0.1101
10102	254042	0.2055
10051	23203	0.2385
10057	10351	0.1253
10021	10411	0.1646
10114	30811	0.1194
10114	30849	0.1144
10045	10411	0.1185
10051	23310	0.1703
10051	23347	0.1528
10045	10451	0.1349
10160	139818	0.1157
10051	23397	0.3211
10075	23304	0.1094
10156	116987	0.1061
10006	55607	0.1247
10136	283471	0.1007
1019	131890	0.1194
1018	138474	0.125
10051	23404	0.1453
1018	28996	0.1194
10006	55704	0.106
10006	55740	0.2988
10006	55742	0.106
10087	23421	0.1183
10045	10603	0.1349
1018	344387	0.1194
1013	2905	0.1074
10174	26751	0.1349
10058	56172	0.1056
10110	283629	0.1194
10051	23649	0.1247
10000	440275	0.1486
10097	11034	0.1251
10102	85476	0.2899
10114	55351	0.1194
1012	2069	0.1066
10087	23683	0.1381
10058	26154	0.1197
1000	5097	0.1492
1000	5099	0.1006
10114	85481	0.1194
10061	11194	0.1507
10000	389840	0.1381
10131	22827	0.1201
10006	25924	0.1001
1000	5100	0.1126
10189	10212	0.2024
1012	2124	0.1052
10189	10236	0.2287
10007	283871	0.3572
10189	10250	0.188
10189	10262	0.2819
10005	64847	0.1217
10073	11218	0.1279
10189	10285	0.1631
10189	10286	0.1303
10018	25992	0.1034
10189	10291	0.1631
10057	150000	0.1389
10143	22918	0.1007
10143	22925	0.1017
10172	169841	0.1067
10114	55561	0.1381
10155	22954	0.1099
10114	55589	0.1144
10126	55567	0.1144
10127	136259	0.108
10165	10431	0.1055
1000	5318	0.1035
1000	5336	0.11
10101	64428	0.2686
10189	10450	0.175
10189	10465	0.1303
10189	10482	0.4386
10189	10492	0.3118
1019	126520	0.1194
1018	4117	0.1595
10005	29087	0.1217
1018	4139	0.1194
1018	4140	0.1194
10189	10521	0.1521
10189	10569	0.1631
10000	204851	0.1381
10189	10594	0.1303
10171	23560	0.1788
1018	4214	0.1194
1018	4215	0.1381
1018	4216	0.185
1018	4217	0.1194
10001	10025	0.2734
10114	25778	0.142
10189	10643	0.1218
10114	55872	0.13
10013	10014	0.3383
1018	4293	0.13
1018	4294	0.13
1018	4296	0.13
10189	10673	0.13
1012	2596	0.1462
10178	26033	0.1082
1003	6453	0.1013
10062	27033	0.1085
1003	6464	0.2004
10180	80004	0.1083
10062	27086	0.1002
10127	342357	0.1134
10001	10109	0.2137
1018	4342	0.13
1000	5663	0.1258
1012	2676	0.1116
10126	55930	0.137
10109	58496	0.1643
10043	23062	0.1441
10102	25973	0.2758
10189	65083	0.1172
1000	5747	0.1638
1000	5770	0.1298
1000	5792	0.1046
10189	10891	0.1158
10126	25981	0.1144
10013	10284	0.1319
10062	57336	0.1149
10043	23163	0.1447
10189	65109	0.3223
10189	65110	0.3097
10168	347344	0.1282
1000	5818	0.1153
1000	5829	0.1177
10189	10921	0.2091
10189	10946	0.1303
10189	10949	0.1158
10079	23120	0.1029
1000	5879	0.1754
10189	10992	0.1567
10013	10376	0.1055
1003	6714	0.1783
10152	121512	0.1289
1000	5921	0.165
1018	4638	0.1194
10001	10432	0.1151
10125	266747	0.1407
10001	10445	0.138
10000	340156	0.1381
10079	23250	0.1892
1003	6876	0.1013
10062	57541	0.1085
1018	4750	0.1194
1018	4751	0.1194
1018	4752	0.1194
1017	131890	0.1194
1015	3938	0.1058
10013	10600	0.1608
10127	342945	0.1134
10130	56886	0.142
10053	11037	0.1786
10055	23626	0.1047
1000	22920	0.1217
10168	222696	0.1134
10131	541611	0.1114
10142	26872	0.1014
10110	91754	0.1194
10001	10891	0.1112
10053	11154	0.1145
10105	343384	0.1197
10188	221178	0.1085
10025	10891	0.21
1017	4067	0.1491
1017	4087	0.185
1017	4088	0.2019
10170	27294	0.1045
10168	252884	0.1134
10163	23191	0.2997
1017	4117	0.1595
10121	10398	0.1001
1017	4139	0.1194
1017	4172	0.2077
1017	4173	0.2522
1017	4193	0.1267
1006	64403	0.1185
1006	64405	0.1185
10053	11316	0.1112
1017	4214	0.1194
1017	4216	0.1039
1017	4254	0.1366
1017	4292	0.1602
1017	4297	0.1286
10121	10540	0.3271
1017	4331	0.1079
1017	4342	0.13
1017	126520	0.1194
1017	4361	0.1341
101	64167	0.1007
10157	441024	0.11
10121	10627	0.1001
10131	441051	0.1276
1017	4436	0.1344
10083	84612	0.1171
10160	115557	0.1107
1017	4594	0.1341
10045	221002	0.1185
10038	56829	0.1315
10006	91624	0.105
1017	4605	0.2551
1017	4613	0.1063
1017	4616	0.1288
1017	4638	0.1206
1017	4654	0.1741
1018	415116	0.1194
10038	56965	0.1315
10006	91768	0.1031
1017	4750	0.1194
1017	4751	0.2146
1017	4863	0.1201
1017	4869	0.1761
10054	27304	0.1088
10172	80317	0.1282
10125	342667	0.1402
10172	80320	0.1017
10172	80345	0.1282
1018	29110	0.13
10110	26524	0.1152
1017	4998	0.1535
1017	4999	0.192
1018	114783	0.1218
10110	26750	0.1566
10063	84056	0.1162
10021	11069	0.1646
10110	56924	0.1194
10174	27134	0.1125
10005	65003	0.1217
10020	80146	0.1108
10114	91754	0.1194
10125	10235	0.1097
10160	221178	0.1028
10021	11280	0.1546
10127	22834	0.1338
10127	22882	0.1107
10051	24137	0.1431
10063	54205	0.1555
10057	11254	0.1045
10125	10411	0.1585
10125	10451	0.1092
10137	10421	0.1345
10125	10497	0.1527
10056	80305	0.2205
10096	727848	0.1029
1003	56113	0.1087
1003	56121	0.1006
1003	56130	0.1006
1003	56134	0.1087
1003	56139	0.1006
1003	56140	0.1006
1003	56142	0.1006
1003	56144	0.1006
10018	56616	0.1221
10174	57630	0.1333
10051	651907	0.1099
10155	23450	0.151
10155	23468	0.2516
10168	353274	0.1134
1003	56288	0.1247
1018	29904	0.1405
1018	29941	0.1194
10155	23522	0.1448
10087	84630	0.1148
10102	285442	0.119
10126	56171	0.1686
1018	375449	0.1194
10112	124602	0.1444
10171	84135	0.2039
10102	26164	0.1253
10189	11052	0.1742
10189	11066	0.1166
10102	26284	0.1375
1018	139728	0.185
10058	27127	0.1043
10000	140469	0.1381
10051	54892	0.1055
10006	26999	0.2792
10087	54861	0.1055
1003	7075	0.1481
1003	7082	0.1458
10000	140609	0.1445
10189	11338	0.3665
10005	65985	0.1217
1003	7122	0.1182
101	29953	0.1122
1003	7189	0.1006
10171	54433	0.2479
1018	646643	0.1194
10114	26524	0.1194
10126	200383	0.1108
10143	165530	0.1007
1018	5058	0.1697
1018	5062	0.1697
1018	5063	0.1697
1018	10000	0.1381
10062	93986	0.1002
1012	3383	0.1012
10114	255239	0.13
10138	26574	0.1086
10050	63910	0.1478
10000	140803	0.1405
1018	5127	0.1092
1018	5128	0.1092
1018	5129	0.1092
1018	5159	0.1116
1018	5170	0.2754
1018	10110	0.185
1018	10114	0.1194
10164	222537	0.1459
10052	127534	0.2242
10009	10664	0.1364
10000	140901	0.2029
1018	5218	0.1092
10170	93517	0.1419
10001	11036	0.1112
10114	26750	0.1566
1018	5260	0.1194
1018	5261	0.1194
1018	5286	0.1002
1018	5287	0.1002
1018	5288	0.1002
1000	6585	0.1094
1000	6586	0.11
1018	5292	0.1194
1018	5294	0.1162
1018	10290	0.1194
1018	10298	0.1194
10025	11036	0.1112
10178	57124	0.1168
1003	7422	0.1221
1003	7431	0.1025
1003	7450	0.1056
10142	27185	0.1015
10114	56924	0.1194
1018	5347	0.1598
1000	6667	0.112
1012	3672	0.1161
10000	80122	0.1445
10111	23137	0.1678
10049	11124	0.1105
1018	150094	0.1194
10105	10283	0.2114
10172	221833	0.1017
1000	6772	0.11
1018	10420	0.1218
10000	80216	0.1405
10136	124221	0.1007
10051	79677	0.1781
1018	10494	0.1194
10130	27306	0.1286
10171	79050	0.3645
1019	127933	0.1339
10084	51729	0.128
10111	23293	0.1329
10168	348327	0.1074
10160	121512	0.1222
1000	6855	0.1131
1018	5562	0.185
1018	5563	0.185
1018	5566	0.1194
1018	5567	0.2491
1018	5568	0.2491
10096	81873	0.1326
1018	5578	0.1925
1018	5579	0.1925
1018	5580	0.1925
1018	5581	0.1925
1018	5582	0.1925
1018	5583	0.1925
1018	5584	0.1381
1018	5585	0.1194
1018	5586	0.1194
1018	5587	0.1381
1018	5588	0.1925
1018	5590	0.1381
1018	5591	0.1339
1018	5592	0.1194
1018	5593	0.1194
1018	5594	0.2491
1018	5595	0.2491
1018	5596	0.1194
1018	5597	0.1194
1018	5598	0.1925
1018	5599	0.1194
1018	10595	0.1486
10136	360200	0.1007
10059	116987	0.1127
10105	10450	0.1197
10105	10465	0.1422
1018	5600	0.1347
1018	5601	0.1194
1018	5602	0.1194
1018	5603	0.1347
1018	5604	0.2612
1018	5605	0.2491
1018	5606	0.1194
1018	5607	0.1381
1018	5608	0.1194
1018	5609	0.1194
1018	5610	0.13
1018	5613	0.1315
[truncated: 332,255 more rows]
